# Supplementary material for: Field-induced ultrafast modulation of Rashba coupling at room temperature in ferroelectric α-GeTe(111)
Source: Nat Commun. 2022 Oct 27;13:6396. doi: 10.1038/s41467-022-33978-3 (PMC9613697; doi:10.1038/s41467-022-33978-3)
Supplement: Supplementary file 4 — Supplementary Software 1 [file 41467_2022_33978_MOESM4_ESM.zip]

Archive with 40 entries (35 files):
- pump_drift_diffusion_code_changming_yue/
- pump_drift_diffusion_code_changming_yue/._pump_drift_diffusion_code_changming_yue
- pump_drift_diffusion_code_changming_yue/pump_drift_diffusion_code_changming_yue/
- pump_drift_diffusion_code_changming_yue/pump_drift_diffusion_code_changming_yue/._example
- pump_drift_diffusion_code_changming_yue/pump_drift_diffusion_code_changming_yue/._Readme_drift_diffusion_simulation.pdf
- pump_drift_diffusion_code_changming_yue/pump_drift_diffusion_code_changming_yue/coefs.py
- pump_drift_diffusion_code_changming_yue/pump_drift_diffusion_code_changming_yue/example/
- pump_drift_diffusion_code_changming_yue/pump_drift_diffusion_code_changming_yue/example/._no_recombination
- pump_drift_diffusion_code_changming_yue/pump_drift_diffusion_code_changming_yue/example/._recombination
- pump_drift_diffusion_code_changming_yue/pump_drift_diffusion_code_changming_yue/example/bandenergy_xt.eps
- pump_drift_diffusion_code_changming_yue/pump_drift_diffusion_code_changming_yue/example/no_recombination/
- pump_drift_diffusion_code_changming_yue/pump_drift_diffusion_code_changming_yue/example/no_recombination/dde.out_backup
- pump_drift_diffusion_code_changming_yue/pump_drift_diffusion_code_changming_yue/example/no_recombination/flag.in
- pump_drift_diffusion_code_changming_yue/pump_drift_diffusion_code_changming_yue/example/no_recombination/phi_at_x_origin.dat
- pump_drift_diffusion_code_changming_yue/pump_drift_diffusion_code_changming_yue/example/no_recombination/post_phi_x_phix0.sh
- pump_drift_diffusion_code_changming_yue/pump_drift_diffusion_code_changming_yue/example/no_recombination/run_spr.sh
- pump_drift_diffusion_code_changming_yue/pump_drift_diffusion_code_changming_yue/example/plot_band_energy_xt.plt
- pump_drift_diffusion_code_changming_yue/pump_drift_diffusion_code_changming_yue/example/plot_surface_photovoltage.plt
- pump_drift_diffusion_code_changming_yue/pump_drift_diffusion_code_changming_yue/example/recombination/
- pump_drift_diffusion_code_changming_yue/pump_drift_diffusion_code_changming_yue/example/recombination/dde.out_backup
- pump_drift_diffusion_code_changming_yue/pump_drift_diffusion_code_changming_yue/example/recombination/flag.in
- pump_drift_diffusion_code_changming_yue/pump_drift_diffusion_code_changming_yue/example/recombination/phi_at_x_origin.dat
- pump_drift_diffusion_code_changming_yue/pump_drift_diffusion_code_changming_yue/example/recombination/post_phi_x_phix0.sh
- pump_drift_diffusion_code_changming_yue/pump_drift_diffusion_code_changming_yue/example/recombination/run_spr.sh
- pump_drift_diffusion_code_changming_yue/pump_drift_diffusion_code_changming_yue/example/surface_photovoltage_long_time.png
- pump_drift_diffusion_code_changming_yue/pump_drift_diffusion_code_changming_yue/example/surface_photovoltage_short_time.png
- pump_drift_diffusion_code_changming_yue/pump_drift_diffusion_code_changming_yue/Ficti_Unitless.py
- pump_drift_diffusion_code_changming_yue/pump_drift_diffusion_code_changming_yue/get_coef_D1_D2_ficti.py
- pump_drift_diffusion_code_changming_yue/pump_drift_diffusion_code_changming_yue/get_coef_D1_D2_only4Newton.py
- pump_drift_diffusion_code_changming_yue/pump_drift_diffusion_code_changming_yue/get_coef_D1_D2_rectangular.py
- pump_drift_diffusion_code_changming_yue/pump_drift_diffusion_code_changming_yue/get_phi_x.py
- pump_drift_diffusion_code_changming_yue/pump_drift_diffusion_code_changming_yue/grid.py
- pump_drift_diffusion_code_changming_yue/pump_drift_diffusion_code_changming_yue/Newton_ficti_pts.py
- pump_drift_diffusion_code_changming_yue/pump_drift_diffusion_code_changming_yue/paras.py
- pump_drift_diffusion_code_changming_yue/pump_drift_diffusion_code_changming_yue/plot_density_gif.plt
- pump_drift_diffusion_code_changming_yue/pump_drift_diffusion_code_changming_yue/plot_Ex_multi_swin.plt
- pump_drift_diffusion_code_changming_yue/pump_drift_diffusion_code_changming_yue/plot_init.plt
- pump_drift_diffusion_code_changming_yue/pump_drift_diffusion_code_changming_yue/Readme
- pump_drift_diffusion_code_changming_yue/pump_drift_diffusion_code_changming_yue/Readme_drift_diffusion_simulation.pdf
- pump_drift_diffusion_code_changming_yue/pump_drift_diffusion_code_changming_yue/t_steps.py
