# Supplementary material for: Field-induced ultrafast modulation of Rashba coupling at room temperature in ferroelectric α-GeTe(111)
Source: Nat Commun. 2022 Oct 27;13:6396. doi: 10.1038/s41467-022-33978-3 (PMC9613697; doi:10.1038/s41467-022-33978-3)
Supplement: Supplementary file 4 — Supplementary Software 1 [file 41467_2022_33978_MOESM4_ESM.zip › pump_drift_diffusion_code_changming_yue/pump_drift_diffusion_code_changming_yue/example/no_recombination/dde.out_backup]

Unit of length L0=1e-10m
relative permittivity : kpr 36.0
Temperature T= 300.0K
Total surface density of holes : \sigma_0= 8e+14
Hall mobility of electrons: \mu_n= 0.01 m2/(Vs)
Hall mobility of holes: \mu_p= 0.01 m2/(Vs)
diffusion coefficients of electrons: D_n= 0.000258519997864 m2/s
diffusion coefficients of holes: D_p= 0.000258519997864 m2/s
The unit of electric field : E_u= 201056.979775 V/m
The unit of density of charges : n_u= 8e+24 /m^3
sgm0 8e+14
unit of E 201056.979775  V/m ; unit of n 8e+24 /m^3
cL0 0.000777723121753 cL0_exp 0.000777723121753 dL0 0.000777723121753 dL0_exp 0.000777723121753 BL0 0.2
unit of current Jn, part-1 1.03407999146e+31 /(m^{3}s
unit of current Jn, part-2 8.04227919099e+27 /(m^{3}s
xabs 6e-07 xmax=xabs/L0 5999.999999999999
Number of time slices t  20000
total time in simulation  6.14999999999968e-11
Number of x-grid pointsx 30001
enforcing conservation ?  False
unit of time: t_u= 1e-15 s
Dn*tu/L0**2 25.85199978643553
mun*tu*Eu/L0 0.020105697977475374

Dn mun 0.000258519997864 0.01
Dp mup 0.000258519997864 0.01
size of pump : number of electrons (or holes) that are pumped out in term of \sigma_0 1399.272129134128
grid spacing in unit of l_0 : dx= 0.19999999999999998

 Now we solve static equation y''(x)+cy'(x)*[y(x)+f(x)]=0 with Newton method E_{free}=Eu*y ... 
 Please look at equations (A37) and (A38) in PhysRevB.104.035125 
 We solve this equation only for the internal points since y0=1 and yN~=-1 is used
 for y at fictitious points, y_{-1} and y_{N+1}, their values are get by y''(0)=0 and y''(x_N)~=0.0

iter  0
iter  5
iter  10
iter  15
iter  20
iter  25
iter  30

Write the initial density of free-electrons, holes, electric field, etc. 
before the pump to the file init_distribution.dat

Write the initial distribution of free-electrons, pumped profile, dn/dt, dp/dt to the file 
init_n_p_E_phi_pump_t0.dat_sparse_uniform_unitless

Int_dn0 1399.272129134128 Int_dp0 1399.272129134128

Now we simulate the drift-diffusion after the pump ...
The net density of pumped electrons dn(x,t), net density of pumped holes dp(x,t),
extra electric field dE arising fromd nonzero dp-dn, and total electric electric field
are written in the file nt_pt_ge_0.dat_sparse_uniform_unitless
The meaning of these variables are referred to the equations from (A1) to (A17) in PHYSICAL REVIEW B 104, 035125 (2021)

time index  0 t= 0.0 s
time index  1 t= 1.5e-16 s
time index  2 t= 3e-16 s
time index  3 t= 4.5e-16 s
time index  4 t= 6e-16 s
time index  5 t= 7.5e-16 s
time index  6 t= 9e-16 s
time index  7 t= 1.0500000000000001e-15 s
time index  8 t= 1.2000000000000002e-15 s
time index  9 t= 1.3500000000000002e-15 s
time index  10 t= 1.5000000000000003e-15 s
time index  11 t= 1.6500000000000004e-15 s
time index  12 t= 1.8000000000000005e-15 s
time index  13 t= 1.9500000000000005e-15 s
time index  14 t= 2.1000000000000006e-15 s
time index  15 t= 2.2500000000000007e-15 s
time index  16 t= 2.4000000000000007e-15 s
time index  17 t= 2.550000000000001e-15 s
time index  18 t= 2.700000000000001e-15 s
time index  19 t= 2.850000000000001e-15 s
time index  20 t= 3.000000000000001e-15 s
time index  21 t= 3.150000000000001e-15 s
time index  22 t= 3.300000000000001e-15 s
time index  23 t= 3.4500000000000012e-15 s
time index  24 t= 3.600000000000001e-15 s
time index  25 t= 3.7500000000000006e-15 s
time index  26 t= 3.9e-15 s
time index  27 t= 4.05e-15 s
time index  28 t= 4.2e-15 s
time index  29 t= 4.349999999999999e-15 s
time index  30 t= 4.499999999999999e-15 s
time index  31 t= 4.649999999999999e-15 s
time index  32 t= 4.799999999999998e-15 s
time index  33 t= 4.949999999999998e-15 s
time index  34 t= 5.099999999999998e-15 s
time index  35 t= 5.249999999999997e-15 s
time index  36 t= 5.399999999999997e-15 s
time index  37 t= 5.549999999999997e-15 s
time index  38 t= 5.699999999999996e-15 s
time index  39 t= 5.849999999999996e-15 s
time index  40 t= 5.999999999999996e-15 s
time index  41 t= 6.1499999999999954e-15 s
time index  42 t= 6.299999999999995e-15 s
time index  43 t= 6.449999999999995e-15 s
time index  44 t= 6.5999999999999944e-15 s
time index  45 t= 6.749999999999994e-15 s
time index  46 t= 6.899999999999994e-15 s
time index  47 t= 7.0499999999999935e-15 s
time index  48 t= 7.199999999999994e-15 s
time index  49 t= 7.349999999999994e-15 s
time index  50 t= 7.499999999999993e-15 s
time index  51 t= 7.649999999999993e-15 s
time index  52 t= 7.799999999999993e-15 s
time index  53 t= 7.949999999999992e-15 s
time index  54 t= 8.099999999999992e-15 s
time index  55 t= 8.249999999999992e-15 s
time index  56 t= 8.399999999999991e-15 s
time index  57 t= 8.549999999999991e-15 s
time index  58 t= 8.69999999999999e-15 s
time index  59 t= 8.84999999999999e-15 s
time index  60 t= 8.99999999999999e-15 s
time index  61 t= 9.14999999999999e-15 s
time index  62 t= 9.29999999999999e-15 s
time index  63 t= 9.449999999999989e-15 s
time index  64 t= 9.599999999999989e-15 s
time index  65 t= 9.749999999999988e-15 s
time index  66 t= 9.899999999999988e-15 s
time index  67 t= 1.0049999999999988e-14 s
time index  68 t= 1.0199999999999987e-14 s
time index  69 t= 1.0349999999999987e-14 s
time index  70 t= 1.0499999999999987e-14 s
time index  71 t= 1.0649999999999986e-14 s
time index  72 t= 1.0799999999999986e-14 s
time index  73 t= 1.0949999999999986e-14 s
time index  74 t= 1.1099999999999986e-14 s
time index  75 t= 1.1249999999999985e-14 s
time index  76 t= 1.1399999999999985e-14 s
time index  77 t= 1.1549999999999985e-14 s
time index  78 t= 1.1699999999999984e-14 s
time index  79 t= 1.1849999999999984e-14 s
time index  80 t= 1.1999999999999984e-14 s
time index  81 t= 1.2149999999999983e-14 s
time index  82 t= 1.2299999999999983e-14 s
time index  83 t= 1.2449999999999983e-14 s
time index  84 t= 1.2599999999999982e-14 s
time index  85 t= 1.2749999999999982e-14 s
time index  86 t= 1.2899999999999982e-14 s
time index  87 t= 1.3049999999999981e-14 s
time index  88 t= 1.3199999999999981e-14 s
time index  89 t= 1.334999999999998e-14 s
time index  90 t= 1.349999999999998e-14 s
time index  91 t= 1.364999999999998e-14 s
time index  92 t= 1.379999999999998e-14 s
time index  93 t= 1.394999999999998e-14 s
time index  94 t= 1.4099999999999979e-14 s
time index  95 t= 1.424999999999998e-14 s
time index  96 t= 1.439999999999998e-14 s
time index  97 t= 1.4549999999999983e-14 s
time index  98 t= 1.4699999999999984e-14 s
time index  99 t= 1.4849999999999985e-14 s
time index  100 t= 1.4999999999999987e-14 s
time index  101 t= 1.5149999999999988e-14 s
time index  102 t= 1.529999999999999e-14 s
time index  103 t= 1.544999999999999e-14 s
time index  104 t= 1.5599999999999992e-14 s
time index  105 t= 1.5749999999999993e-14 s
time index  106 t= 1.5899999999999994e-14 s
time index  107 t= 1.6049999999999995e-14 s
time index  108 t= 1.6199999999999997e-14 s
time index  109 t= 1.6349999999999998e-14 s
time index  110 t= 1.65e-14 s
time index  111 t= 1.665e-14 s
time index  112 t= 1.6800000000000002e-14 s
time index  113 t= 1.6950000000000003e-14 s
time index  114 t= 1.7100000000000004e-14 s
time index  115 t= 1.7250000000000005e-14 s
time index  116 t= 1.7400000000000007e-14 s
time index  117 t= 1.7550000000000008e-14 s
time index  118 t= 1.770000000000001e-14 s
time index  119 t= 1.785000000000001e-14 s
time index  120 t= 1.8000000000000012e-14 s
time index  121 t= 1.8150000000000013e-14 s
time index  122 t= 1.8300000000000014e-14 s
time index  123 t= 1.8450000000000015e-14 s
time index  124 t= 1.8600000000000017e-14 s
time index  125 t= 1.8750000000000018e-14 s
time index  126 t= 1.890000000000002e-14 s
time index  127 t= 1.905000000000002e-14 s
time index  128 t= 1.9200000000000022e-14 s
time index  129 t= 1.9350000000000023e-14 s
time index  130 t= 1.9500000000000024e-14 s
time index  131 t= 1.9650000000000025e-14 s
time index  132 t= 1.9800000000000027e-14 s
time index  133 t= 1.9950000000000028e-14 s
time index  134 t= 2.010000000000003e-14 s
time index  135 t= 2.025000000000003e-14 s
time index  136 t= 2.0400000000000032e-14 s
time index  137 t= 2.0550000000000033e-14 s
time index  138 t= 2.0700000000000034e-14 s
time index  139 t= 2.0850000000000035e-14 s
time index  140 t= 2.1000000000000037e-14 s
time index  141 t= 2.1150000000000038e-14 s
time index  142 t= 2.130000000000004e-14 s
time index  143 t= 2.145000000000004e-14 s
time index  144 t= 2.1600000000000042e-14 s
time index  145 t= 2.1750000000000043e-14 s
time index  146 t= 2.1900000000000044e-14 s
time index  147 t= 2.2050000000000046e-14 s
time index  148 t= 2.2200000000000047e-14 s
time index  149 t= 2.2350000000000048e-14 s
time index  150 t= 2.250000000000005e-14 s
time index  151 t= 2.265000000000005e-14 s
time index  152 t= 2.2800000000000052e-14 s
time index  153 t= 2.2950000000000053e-14 s
time index  154 t= 2.3100000000000054e-14 s
time index  155 t= 2.3250000000000056e-14 s
time index  156 t= 2.3400000000000057e-14 s
time index  157 t= 2.3550000000000058e-14 s
time index  158 t= 2.370000000000006e-14 s
time index  159 t= 2.385000000000006e-14 s
time index  160 t= 2.4000000000000062e-14 s
time index  161 t= 2.4150000000000063e-14 s
time index  162 t= 2.4300000000000064e-14 s
time index  163 t= 2.4450000000000066e-14 s
time index  164 t= 2.4600000000000067e-14 s
time index  165 t= 2.4750000000000068e-14 s
time index  166 t= 2.490000000000007e-14 s
time index  167 t= 2.505000000000007e-14 s
time index  168 t= 2.5200000000000072e-14 s
time index  169 t= 2.5350000000000073e-14 s
time index  170 t= 2.5500000000000074e-14 s
time index  171 t= 2.5650000000000076e-14 s
time index  172 t= 2.5800000000000077e-14 s
time index  173 t= 2.5950000000000078e-14 s
time index  174 t= 2.610000000000008e-14 s
time index  175 t= 2.625000000000008e-14 s
time index  176 t= 2.6400000000000082e-14 s
time index  177 t= 2.6550000000000083e-14 s
time index  178 t= 2.6700000000000084e-14 s
time index  179 t= 2.6850000000000086e-14 s
time index  180 t= 2.7000000000000087e-14 s
time index  181 t= 2.7150000000000088e-14 s
time index  182 t= 2.730000000000009e-14 s
time index  183 t= 2.745000000000009e-14 s
time index  184 t= 2.7600000000000092e-14 s
time index  185 t= 2.7750000000000093e-14 s
time index  186 t= 2.7900000000000094e-14 s
time index  187 t= 2.8050000000000096e-14 s
time index  188 t= 2.8200000000000097e-14 s
time index  189 t= 2.8350000000000098e-14 s
time index  190 t= 2.85000000000001e-14 s
time index  191 t= 2.86500000000001e-14 s
time index  192 t= 2.8800000000000096e-14 s
time index  193 t= 2.8950000000000094e-14 s
time index  194 t= 2.910000000000009e-14 s
time index  195 t= 2.925000000000009e-14 s
time index  196 t= 2.940000000000009e-14 s
time index  197 t= 2.9550000000000086e-14 s
time index  198 t= 2.9700000000000084e-14 s
time index  199 t= 2.985000000000008e-14 s
time index  200 t= 3.000000000000008e-14 s
time index  201 t= 3.015000000000008e-14 s
time index  202 t= 3.0300000000000077e-14 s
time index  203 t= 3.0450000000000075e-14 s
time index  204 t= 3.060000000000007e-14 s
time index  205 t= 3.075000000000007e-14 s
time index  206 t= 3.090000000000007e-14 s
time index  207 t= 3.105000000000007e-14 s
time index  208 t= 3.1200000000000065e-14 s
time index  209 t= 3.1350000000000063e-14 s
time index  210 t= 3.150000000000006e-14 s
time index  211 t= 3.165000000000006e-14 s
time index  212 t= 3.180000000000006e-14 s
time index  213 t= 3.1950000000000056e-14 s
time index  214 t= 3.2100000000000054e-14 s
time index  215 t= 3.225000000000005e-14 s
time index  216 t= 3.240000000000005e-14 s
time index  217 t= 3.255000000000005e-14 s
time index  218 t= 3.2700000000000046e-14 s
time index  219 t= 3.2850000000000044e-14 s
time index  220 t= 3.300000000000004e-14 s
time index  221 t= 3.315000000000004e-14 s
time index  222 t= 3.330000000000004e-14 s
time index  223 t= 3.3450000000000037e-14 s
time index  224 t= 3.3600000000000035e-14 s
time index  225 t= 3.375000000000003e-14 s
time index  226 t= 3.390000000000003e-14 s
time index  227 t= 3.405000000000003e-14 s
time index  228 t= 3.420000000000003e-14 s
time index  229 t= 3.4350000000000025e-14 s
time index  230 t= 3.4500000000000023e-14 s
time index  231 t= 3.465000000000002e-14 s
time index  232 t= 3.480000000000002e-14 s
time index  233 t= 3.495000000000002e-14 s
time index  234 t= 3.5100000000000016e-14 s
time index  235 t= 3.5250000000000014e-14 s
time index  236 t= 3.540000000000001e-14 s
time index  237 t= 3.555000000000001e-14 s
time index  238 t= 3.570000000000001e-14 s
time index  239 t= 3.5850000000000006e-14 s
time index  240 t= 3.6000000000000004e-14 s
time index  241 t= 3.615e-14 s
time index  242 t= 3.63e-14 s
time index  243 t= 3.645e-14 s
time index  244 t= 3.6599999999999997e-14 s
time index  245 t= 3.6749999999999995e-14 s
time index  246 t= 3.689999999999999e-14 s
time index  247 t= 3.704999999999999e-14 s
time index  248 t= 3.719999999999999e-14 s
time index  249 t= 3.734999999999999e-14 s
time index  250 t= 3.7499999999999985e-14 s
time index  251 t= 3.7649999999999983e-14 s
time index  252 t= 3.779999999999998e-14 s
time index  253 t= 3.794999999999998e-14 s
time index  254 t= 3.809999999999998e-14 s
time index  255 t= 3.8249999999999976e-14 s
time index  256 t= 3.8399999999999974e-14 s
time index  257 t= 3.854999999999997e-14 s
time index  258 t= 3.869999999999997e-14 s
time index  259 t= 3.884999999999997e-14 s
time index  260 t= 3.8999999999999966e-14 s
time index  261 t= 3.9149999999999964e-14 s
time index  262 t= 3.929999999999996e-14 s
time index  263 t= 3.944999999999996e-14 s
time index  264 t= 3.959999999999996e-14 s
time index  265 t= 3.9749999999999957e-14 s
time index  266 t= 3.9899999999999955e-14 s
time index  267 t= 4.004999999999995e-14 s
time index  268 t= 4.019999999999995e-14 s
time index  269 t= 4.034999999999995e-14 s
time index  270 t= 4.049999999999995e-14 s
time index  271 t= 4.0649999999999945e-14 s
time index  272 t= 4.0799999999999944e-14 s
time index  273 t= 4.094999999999994e-14 s
time index  274 t= 4.109999999999994e-14 s
time index  275 t= 4.124999999999994e-14 s
time index  276 t= 4.1399999999999936e-14 s
time index  277 t= 4.1549999999999934e-14 s
time index  278 t= 4.169999999999993e-14 s
time index  279 t= 4.184999999999993e-14 s
time index  280 t= 4.199999999999993e-14 s
time index  281 t= 4.2149999999999926e-14 s
time index  282 t= 4.2299999999999925e-14 s
time index  283 t= 4.244999999999992e-14 s
time index  284 t= 4.259999999999992e-14 s
time index  285 t= 4.274999999999992e-14 s
time index  286 t= 4.289999999999992e-14 s
time index  287 t= 4.3049999999999915e-14 s
time index  288 t= 4.319999999999991e-14 s
time index  289 t= 4.334999999999991e-14 s
time index  290 t= 4.349999999999991e-14 s
time index  291 t= 4.364999999999991e-14 s
time index  292 t= 4.3799999999999906e-14 s
time index  293 t= 4.3949999999999904e-14 s
time index  294 t= 4.40999999999999e-14 s
time index  295 t= 4.42499999999999e-14 s
time index  296 t= 4.43999999999999e-14 s
time index  297 t= 4.4549999999999896e-14 s
time index  298 t= 4.4699999999999894e-14 s
time index  299 t= 4.484999999999989e-14 s
time index  300 t= 4.499999999999989e-14 s
time index  301 t= 4.514999999999989e-14 s
time index  302 t= 4.5299999999999886e-14 s
time index  303 t= 4.5449999999999885e-14 s
time index  304 t= 4.559999999999988e-14 s
time index  305 t= 4.574999999999988e-14 s
time index  306 t= 4.589999999999988e-14 s
time index  307 t= 4.604999999999988e-14 s
time index  308 t= 4.6199999999999875e-14 s
time index  309 t= 4.6349999999999873e-14 s
time index  310 t= 4.649999999999987e-14 s
time index  311 t= 4.664999999999987e-14 s
time index  312 t= 4.679999999999987e-14 s
time index  313 t= 4.6949999999999866e-14 s
time index  314 t= 4.7099999999999864e-14 s
time index  315 t= 4.724999999999986e-14 s
time index  316 t= 4.739999999999986e-14 s
time index  317 t= 4.754999999999986e-14 s
time index  318 t= 4.7699999999999856e-14 s
time index  319 t= 4.7849999999999854e-14 s
time index  320 t= 4.799999999999985e-14 s
time index  321 t= 4.814999999999985e-14 s
time index  322 t= 4.829999999999985e-14 s
time index  323 t= 4.8449999999999847e-14 s
time index  324 t= 4.8599999999999845e-14 s
time index  325 t= 4.874999999999984e-14 s
time index  326 t= 4.889999999999984e-14 s
time index  327 t= 4.904999999999984e-14 s
time index  328 t= 4.919999999999984e-14 s
time index  329 t= 4.9349999999999835e-14 s
time index  330 t= 4.9499999999999833e-14 s
time index  331 t= 4.964999999999983e-14 s
time index  332 t= 4.979999999999983e-14 s
time index  333 t= 4.994999999999983e-14 s
time index  334 t= 5.0099999999999826e-14 s
time index  335 t= 5.0249999999999824e-14 s
time index  336 t= 5.039999999999982e-14 s
time index  337 t= 5.054999999999982e-14 s
time index  338 t= 5.069999999999982e-14 s
time index  339 t= 5.0849999999999816e-14 s
time index  340 t= 5.0999999999999814e-14 s
time index  341 t= 5.114999999999981e-14 s
time index  342 t= 5.129999999999981e-14 s
time index  343 t= 5.144999999999981e-14 s
time index  344 t= 5.1599999999999807e-14 s
time index  345 t= 5.1749999999999805e-14 s
time index  346 t= 5.18999999999998e-14 s
time index  347 t= 5.20499999999998e-14 s
time index  348 t= 5.21999999999998e-14 s
time index  349 t= 5.23499999999998e-14 s
time index  350 t= 5.2499999999999795e-14 s
time index  351 t= 5.2649999999999793e-14 s
time index  352 t= 5.279999999999979e-14 s
time index  353 t= 5.294999999999979e-14 s
time index  354 t= 5.309999999999979e-14 s
time index  355 t= 5.3249999999999786e-14 s
time index  356 t= 5.3399999999999784e-14 s
time index  357 t= 5.354999999999978e-14 s
time index  358 t= 5.369999999999978e-14 s
time index  359 t= 5.384999999999978e-14 s
time index  360 t= 5.3999999999999776e-14 s
time index  361 t= 5.4149999999999774e-14 s
time index  362 t= 5.429999999999977e-14 s
time index  363 t= 5.444999999999977e-14 s
time index  364 t= 5.459999999999977e-14 s
time index  365 t= 5.4749999999999767e-14 s
time index  366 t= 5.4899999999999765e-14 s
time index  367 t= 5.504999999999976e-14 s
time index  368 t= 5.519999999999976e-14 s
time index  369 t= 5.534999999999976e-14 s
time index  370 t= 5.549999999999976e-14 s
time index  371 t= 5.5649999999999755e-14 s
time index  372 t= 5.5799999999999753e-14 s
time index  373 t= 5.594999999999975e-14 s
time index  374 t= 5.609999999999975e-14 s
time index  375 t= 5.624999999999975e-14 s
time index  376 t= 5.6399999999999746e-14 s
time index  377 t= 5.6549999999999744e-14 s
time index  378 t= 5.669999999999974e-14 s
time index  379 t= 5.684999999999974e-14 s
time index  380 t= 5.699999999999974e-14 s
time index  381 t= 5.714999999999975e-14 s
time index  382 t= 5.729999999999975e-14 s
time index  383 t= 5.744999999999976e-14 s
time index  384 t= 5.759999999999976e-14 s
time index  385 t= 5.774999999999977e-14 s
time index  386 t= 5.789999999999977e-14 s
time index  387 t= 5.804999999999978e-14 s
time index  388 t= 5.819999999999978e-14 s
time index  389 t= 5.834999999999978e-14 s
time index  390 t= 5.849999999999979e-14 s
time index  391 t= 5.864999999999979e-14 s
time index  392 t= 5.87999999999998e-14 s
time index  393 t= 5.89499999999998e-14 s
time index  394 t= 5.90999999999998e-14 s
time index  395 t= 5.924999999999981e-14 s
time index  396 t= 5.939999999999982e-14 s
time index  397 t= 5.954999999999982e-14 s
time index  398 t= 5.969999999999982e-14 s
time index  399 t= 5.984999999999983e-14 s
time index  400 t= 5.999999999999983e-14 s
time index  401 t= 6.014999999999984e-14 s
time index  402 t= 6.029999999999984e-14 s
time index  403 t= 6.044999999999985e-14 s
time index  404 t= 6.059999999999985e-14 s
time index  405 t= 6.074999999999985e-14 s
time index  406 t= 6.089999999999986e-14 s
time index  407 t= 6.104999999999986e-14 s
time index  408 t= 6.119999999999987e-14 s
time index  409 t= 6.134999999999987e-14 s
time index  410 t= 6.149999999999988e-14 s
time index  411 t= 6.164999999999988e-14 s
time index  412 t= 6.179999999999989e-14 s
time index  413 t= 6.194999999999989e-14 s
time index  414 t= 6.20999999999999e-14 s
time index  415 t= 6.22499999999999e-14 s
time index  416 t= 6.23999999999999e-14 s
time index  417 t= 6.254999999999991e-14 s
time index  418 t= 6.269999999999991e-14 s
time index  419 t= 6.284999999999992e-14 s
time index  420 t= 6.299999999999992e-14 s
time index  421 t= 6.314999999999993e-14 s
time index  422 t= 6.329999999999993e-14 s
time index  423 t= 6.344999999999993e-14 s
time index  424 t= 6.359999999999994e-14 s
time index  425 t= 6.374999999999994e-14 s
time index  426 t= 6.389999999999995e-14 s
time index  427 t= 6.404999999999995e-14 s
time index  428 t= 6.419999999999996e-14 s
time index  429 t= 6.434999999999996e-14 s
time index  430 t= 6.449999999999996e-14 s
time index  431 t= 6.464999999999997e-14 s
time index  432 t= 6.479999999999997e-14 s
time index  433 t= 6.494999999999998e-14 s
time index  434 t= 6.509999999999998e-14 s
time index  435 t= 6.524999999999999e-14 s
time index  436 t= 6.539999999999999e-14 s
time index  437 t= 6.555e-14 s
time index  438 t= 6.57e-14 s
time index  439 t= 6.585e-14 s
time index  440 t= 6.600000000000001e-14 s
time index  441 t= 6.615000000000001e-14 s
time index  442 t= 6.630000000000002e-14 s
time index  443 t= 6.645000000000002e-14 s
time index  444 t= 6.660000000000003e-14 s
time index  445 t= 6.675000000000003e-14 s
time index  446 t= 6.690000000000004e-14 s
time index  447 t= 6.705000000000004e-14 s
time index  448 t= 6.720000000000004e-14 s
time index  449 t= 6.735000000000005e-14 s
time index  450 t= 6.750000000000005e-14 s
time index  451 t= 6.765000000000006e-14 s
time index  452 t= 6.780000000000006e-14 s
time index  453 t= 6.795000000000007e-14 s
time index  454 t= 6.810000000000007e-14 s
time index  455 t= 6.825000000000008e-14 s
time index  456 t= 6.840000000000008e-14 s
time index  457 t= 6.855000000000008e-14 s
time index  458 t= 6.870000000000009e-14 s
time index  459 t= 6.885000000000009e-14 s
time index  460 t= 6.90000000000001e-14 s
time index  461 t= 6.91500000000001e-14 s
time index  462 t= 6.93000000000001e-14 s
time index  463 t= 6.945000000000011e-14 s
time index  464 t= 6.960000000000011e-14 s
time index  465 t= 6.975000000000012e-14 s
time index  466 t= 6.990000000000012e-14 s
time index  467 t= 7.005000000000013e-14 s
time index  468 t= 7.020000000000013e-14 s
time index  469 t= 7.035000000000014e-14 s
time index  470 t= 7.050000000000014e-14 s
time index  471 t= 7.065000000000015e-14 s
time index  472 t= 7.080000000000015e-14 s
time index  473 t= 7.095000000000015e-14 s
time index  474 t= 7.110000000000016e-14 s
time index  475 t= 7.125000000000016e-14 s
time index  476 t= 7.140000000000017e-14 s
time index  477 t= 7.155000000000017e-14 s
time index  478 t= 7.170000000000018e-14 s
time index  479 t= 7.185000000000018e-14 s
time index  480 t= 7.200000000000019e-14 s
time index  481 t= 7.215000000000019e-14 s
time index  482 t= 7.23000000000002e-14 s
time index  483 t= 7.24500000000002e-14 s
time index  484 t= 7.26000000000002e-14 s
time index  485 t= 7.275000000000021e-14 s
time index  486 t= 7.290000000000021e-14 s
time index  487 t= 7.305000000000022e-14 s
time index  488 t= 7.320000000000022e-14 s
time index  489 t= 7.335000000000023e-14 s
time index  490 t= 7.350000000000023e-14 s
time index  491 t= 7.365000000000023e-14 s
time index  492 t= 7.380000000000024e-14 s
time index  493 t= 7.395000000000024e-14 s
time index  494 t= 7.410000000000025e-14 s
time index  495 t= 7.425000000000025e-14 s
time index  496 t= 7.440000000000026e-14 s
time index  497 t= 7.455000000000026e-14 s
time index  498 t= 7.470000000000026e-14 s
time index  499 t= 7.485000000000027e-14 s
time index  500 t= 7.500000000000027e-14 s
time index  501 t= 7.530000000000027e-14 s
time index  502 t= 7.560000000000027e-14 s
time index  503 t= 7.590000000000026e-14 s
time index  504 t= 7.620000000000026e-14 s
time index  505 t= 7.650000000000025e-14 s
time index  506 t= 7.680000000000025e-14 s
time index  507 t= 7.710000000000025e-14 s
time index  508 t= 7.740000000000024e-14 s
time index  509 t= 7.770000000000024e-14 s
time index  510 t= 7.800000000000024e-14 s
time index  511 t= 7.830000000000023e-14 s
time index  512 t= 7.860000000000023e-14 s
time index  513 t= 7.890000000000022e-14 s
time index  514 t= 7.920000000000022e-14 s
time index  515 t= 7.950000000000022e-14 s
time index  516 t= 7.980000000000021e-14 s
time index  517 t= 8.010000000000021e-14 s
time index  518 t= 8.04000000000002e-14 s
time index  519 t= 8.07000000000002e-14 s
time index  520 t= 8.10000000000002e-14 s
time index  521 t= 8.13000000000002e-14 s
time index  522 t= 8.160000000000019e-14 s
time index  523 t= 8.190000000000019e-14 s
time index  524 t= 8.220000000000018e-14 s
time index  525 t= 8.250000000000018e-14 s
time index  526 t= 8.280000000000017e-14 s
time index  527 t= 8.310000000000017e-14 s
time index  528 t= 8.340000000000017e-14 s
time index  529 t= 8.370000000000016e-14 s
time index  530 t= 8.400000000000016e-14 s
time index  531 t= 8.430000000000016e-14 s
time index  532 t= 8.460000000000015e-14 s
time index  533 t= 8.490000000000015e-14 s
time index  534 t= 8.520000000000014e-14 s
time index  535 t= 8.550000000000014e-14 s
time index  536 t= 8.580000000000014e-14 s
time index  537 t= 8.610000000000013e-14 s
time index  538 t= 8.640000000000013e-14 s
time index  539 t= 8.670000000000013e-14 s
time index  540 t= 8.700000000000012e-14 s
time index  541 t= 8.730000000000012e-14 s
time index  542 t= 8.760000000000011e-14 s
time index  543 t= 8.790000000000011e-14 s
time index  544 t= 8.820000000000011e-14 s
time index  545 t= 8.85000000000001e-14 s
time index  546 t= 8.88000000000001e-14 s
time index  547 t= 8.91000000000001e-14 s
time index  548 t= 8.940000000000009e-14 s
time index  549 t= 8.970000000000009e-14 s
time index  550 t= 9.000000000000008e-14 s
time index  551 t= 9.030000000000008e-14 s
time index  552 t= 9.060000000000008e-14 s
time index  553 t= 9.090000000000007e-14 s
time index  554 t= 9.120000000000007e-14 s
time index  555 t= 9.150000000000006e-14 s
time index  556 t= 9.180000000000006e-14 s
time index  557 t= 9.210000000000006e-14 s
time index  558 t= 9.240000000000005e-14 s
time index  559 t= 9.270000000000005e-14 s
time index  560 t= 9.300000000000005e-14 s
time index  561 t= 9.330000000000004e-14 s
time index  562 t= 9.360000000000004e-14 s
time index  563 t= 9.390000000000003e-14 s
time index  564 t= 9.420000000000003e-14 s
time index  565 t= 9.450000000000003e-14 s
time index  566 t= 9.480000000000002e-14 s
time index  567 t= 9.510000000000002e-14 s
time index  568 t= 9.540000000000002e-14 s
time index  569 t= 9.570000000000001e-14 s
time index  570 t= 9.600000000000001e-14 s
time index  571 t= 9.63e-14 s
time index  572 t= 9.66e-14 s
time index  573 t= 9.69e-14 s
time index  574 t= 9.719999999999999e-14 s
time index  575 t= 9.749999999999999e-14 s
time index  576 t= 9.779999999999998e-14 s
time index  577 t= 9.809999999999998e-14 s
time index  578 t= 9.839999999999998e-14 s
time index  579 t= 9.869999999999997e-14 s
time index  580 t= 9.899999999999997e-14 s
time index  581 t= 9.929999999999997e-14 s
time index  582 t= 9.959999999999996e-14 s
time index  583 t= 9.989999999999996e-14 s
time index  584 t= 1.0019999999999995e-13 s
time index  585 t= 1.0049999999999995e-13 s
time index  586 t= 1.0079999999999995e-13 s
time index  587 t= 1.0109999999999994e-13 s
time index  588 t= 1.0139999999999994e-13 s
time index  589 t= 1.0169999999999994e-13 s
time index  590 t= 1.0199999999999993e-13 s
time index  591 t= 1.0229999999999993e-13 s
time index  592 t= 1.0259999999999992e-13 s
time index  593 t= 1.0289999999999992e-13 s
time index  594 t= 1.0319999999999992e-13 s
time index  595 t= 1.0349999999999991e-13 s
time index  596 t= 1.0379999999999991e-13 s
time index  597 t= 1.040999999999999e-13 s
time index  598 t= 1.043999999999999e-13 s
time index  599 t= 1.046999999999999e-13 s
time index  600 t= 1.0499999999999989e-13 s
time index  601 t= 1.0529999999999989e-13 s
time index  602 t= 1.0559999999999989e-13 s
time index  603 t= 1.0589999999999988e-13 s
time index  604 t= 1.0619999999999988e-13 s
time index  605 t= 1.0649999999999987e-13 s
time index  606 t= 1.0679999999999987e-13 s
time index  607 t= 1.0709999999999987e-13 s
time index  608 t= 1.0739999999999986e-13 s
time index  609 t= 1.0769999999999986e-13 s
time index  610 t= 1.0799999999999986e-13 s
time index  611 t= 1.0829999999999985e-13 s
time index  612 t= 1.0859999999999985e-13 s
time index  613 t= 1.0889999999999984e-13 s
time index  614 t= 1.0919999999999984e-13 s
time index  615 t= 1.0949999999999984e-13 s
time index  616 t= 1.0979999999999983e-13 s
time index  617 t= 1.1009999999999983e-13 s
time index  618 t= 1.1039999999999982e-13 s
time index  619 t= 1.1069999999999982e-13 s
time index  620 t= 1.1099999999999982e-13 s
time index  621 t= 1.1129999999999981e-13 s
time index  622 t= 1.1159999999999981e-13 s
time index  623 t= 1.118999999999998e-13 s
time index  624 t= 1.121999999999998e-13 s
time index  625 t= 1.124999999999998e-13 s
time index  626 t= 1.127999999999998e-13 s
time index  627 t= 1.1309999999999979e-13 s
time index  628 t= 1.1339999999999979e-13 s
time index  629 t= 1.1369999999999978e-13 s
time index  630 t= 1.139999999999998e-13 s
time index  631 t= 1.142999999999998e-13 s
time index  632 t= 1.145999999999998e-13 s
time index  633 t= 1.1489999999999982e-13 s
time index  634 t= 1.1519999999999983e-13 s
time index  635 t= 1.1549999999999984e-13 s
time index  636 t= 1.1579999999999984e-13 s
time index  637 t= 1.1609999999999985e-13 s
time index  638 t= 1.1639999999999986e-13 s
time index  639 t= 1.1669999999999987e-13 s
time index  640 t= 1.1699999999999988e-13 s
time index  641 t= 1.172999999999999e-13 s
time index  642 t= 1.175999999999999e-13 s
time index  643 t= 1.178999999999999e-13 s
time index  644 t= 1.1819999999999992e-13 s
time index  645 t= 1.1849999999999992e-13 s
time index  646 t= 1.1879999999999993e-13 s
time index  647 t= 1.1909999999999994e-13 s
time index  648 t= 1.1939999999999995e-13 s
time index  649 t= 1.1969999999999996e-13 s
time index  650 t= 1.1999999999999997e-13 s
time index  651 t= 1.2029999999999998e-13 s
time index  652 t= 1.2059999999999999e-13 s
time index  653 t= 1.209e-13 s
time index  654 t= 1.212e-13 s
time index  655 t= 1.215e-13 s
time index  656 t= 1.2180000000000002e-13 s
time index  657 t= 1.2210000000000003e-13 s
time index  658 t= 1.2240000000000004e-13 s
time index  659 t= 1.2270000000000005e-13 s
time index  660 t= 1.2300000000000006e-13 s
time index  661 t= 1.2330000000000007e-13 s
time index  662 t= 1.2360000000000007e-13 s
time index  663 t= 1.2390000000000008e-13 s
time index  664 t= 1.242000000000001e-13 s
time index  665 t= 1.245000000000001e-13 s
time index  666 t= 1.248000000000001e-13 s
time index  667 t= 1.2510000000000012e-13 s
time index  668 t= 1.2540000000000013e-13 s
time index  669 t= 1.2570000000000014e-13 s
time index  670 t= 1.2600000000000014e-13 s
time index  671 t= 1.2630000000000015e-13 s
time index  672 t= 1.2660000000000016e-13 s
time index  673 t= 1.2690000000000017e-13 s
time index  674 t= 1.2720000000000018e-13 s
time index  675 t= 1.275000000000002e-13 s
time index  676 t= 1.278000000000002e-13 s
time index  677 t= 1.281000000000002e-13 s
time index  678 t= 1.2840000000000022e-13 s
time index  679 t= 1.2870000000000022e-13 s
time index  680 t= 1.2900000000000023e-13 s
time index  681 t= 1.2930000000000024e-13 s
time index  682 t= 1.2960000000000025e-13 s
time index  683 t= 1.2990000000000026e-13 s
time index  684 t= 1.3020000000000027e-13 s
time index  685 t= 1.3050000000000028e-13 s
time index  686 t= 1.3080000000000029e-13 s
time index  687 t= 1.311000000000003e-13 s
time index  688 t= 1.314000000000003e-13 s
time index  689 t= 1.317000000000003e-13 s
time index  690 t= 1.3200000000000032e-13 s
time index  691 t= 1.3230000000000033e-13 s
time index  692 t= 1.3260000000000034e-13 s
time index  693 t= 1.3290000000000035e-13 s
time index  694 t= 1.3320000000000036e-13 s
time index  695 t= 1.3350000000000037e-13 s
time index  696 t= 1.3380000000000037e-13 s
time index  697 t= 1.3410000000000038e-13 s
time index  698 t= 1.344000000000004e-13 s
time index  699 t= 1.347000000000004e-13 s
time index  700 t= 1.350000000000004e-13 s
time index  701 t= 1.3530000000000042e-13 s
time index  702 t= 1.3560000000000043e-13 s
time index  703 t= 1.3590000000000044e-13 s
time index  704 t= 1.3620000000000044e-13 s
time index  705 t= 1.3650000000000045e-13 s
time index  706 t= 1.3680000000000046e-13 s
time index  707 t= 1.3710000000000047e-13 s
time index  708 t= 1.3740000000000048e-13 s
time index  709 t= 1.377000000000005e-13 s
time index  710 t= 1.380000000000005e-13 s
time index  711 t= 1.383000000000005e-13 s
time index  712 t= 1.3860000000000052e-13 s
time index  713 t= 1.3890000000000052e-13 s
time index  714 t= 1.3920000000000053e-13 s
time index  715 t= 1.3950000000000054e-13 s
time index  716 t= 1.3980000000000055e-13 s
time index  717 t= 1.4010000000000056e-13 s
time index  718 t= 1.4040000000000057e-13 s
time index  719 t= 1.4070000000000058e-13 s
time index  720 t= 1.4100000000000059e-13 s
time index  721 t= 1.413000000000006e-13 s
time index  722 t= 1.416000000000006e-13 s
time index  723 t= 1.419000000000006e-13 s
time index  724 t= 1.4220000000000062e-13 s
time index  725 t= 1.4250000000000063e-13 s
time index  726 t= 1.4280000000000064e-13 s
time index  727 t= 1.4310000000000065e-13 s
time index  728 t= 1.4340000000000066e-13 s
time index  729 t= 1.4370000000000067e-13 s
time index  730 t= 1.4400000000000067e-13 s
time index  731 t= 1.4430000000000068e-13 s
time index  732 t= 1.446000000000007e-13 s
time index  733 t= 1.449000000000007e-13 s
time index  734 t= 1.452000000000007e-13 s
time index  735 t= 1.4550000000000072e-13 s
time index  736 t= 1.4580000000000073e-13 s
time index  737 t= 1.4610000000000074e-13 s
time index  738 t= 1.4640000000000074e-13 s
time index  739 t= 1.4670000000000075e-13 s
time index  740 t= 1.4700000000000076e-13 s
time index  741 t= 1.4730000000000077e-13 s
time index  742 t= 1.4760000000000078e-13 s
time index  743 t= 1.479000000000008e-13 s
time index  744 t= 1.482000000000008e-13 s
time index  745 t= 1.485000000000008e-13 s
time index  746 t= 1.4880000000000081e-13 s
time index  747 t= 1.4910000000000082e-13 s
time index  748 t= 1.4940000000000083e-13 s
time index  749 t= 1.4970000000000084e-13 s
time index  750 t= 1.5000000000000085e-13 s
time index  751 t= 1.5030000000000086e-13 s
time index  752 t= 1.5060000000000087e-13 s
time index  753 t= 1.5090000000000088e-13 s
time index  754 t= 1.5120000000000089e-13 s
time index  755 t= 1.515000000000009e-13 s
time index  756 t= 1.518000000000009e-13 s
time index  757 t= 1.521000000000009e-13 s
time index  758 t= 1.5240000000000092e-13 s
time index  759 t= 1.5270000000000093e-13 s
time index  760 t= 1.5300000000000094e-13 s
time index  761 t= 1.5330000000000095e-13 s
time index  762 t= 1.5360000000000096e-13 s
time index  763 t= 1.5390000000000096e-13 s
time index  764 t= 1.5420000000000097e-13 s
time index  765 t= 1.5450000000000098e-13 s
time index  766 t= 1.54800000000001e-13 s
time index  767 t= 1.55100000000001e-13 s
time index  768 t= 1.55400000000001e-13 s
time index  769 t= 1.5570000000000102e-13 s
time index  770 t= 1.5600000000000103e-13 s
time index  771 t= 1.5630000000000104e-13 s
time index  772 t= 1.5660000000000104e-13 s
time index  773 t= 1.5690000000000105e-13 s
time index  774 t= 1.5720000000000106e-13 s
time index  775 t= 1.5750000000000107e-13 s
time index  776 t= 1.5780000000000108e-13 s
time index  777 t= 1.581000000000011e-13 s
time index  778 t= 1.584000000000011e-13 s
time index  779 t= 1.587000000000011e-13 s
time index  780 t= 1.5900000000000111e-13 s
time index  781 t= 1.5930000000000112e-13 s
time index  782 t= 1.5960000000000113e-13 s
time index  783 t= 1.5990000000000114e-13 s
time index  784 t= 1.6020000000000115e-13 s
time index  785 t= 1.6050000000000116e-13 s
time index  786 t= 1.6080000000000117e-13 s
time index  787 t= 1.6110000000000118e-13 s
time index  788 t= 1.6140000000000119e-13 s
time index  789 t= 1.617000000000012e-13 s
time index  790 t= 1.620000000000012e-13 s
time index  791 t= 1.623000000000012e-13 s
time index  792 t= 1.6260000000000122e-13 s
time index  793 t= 1.6290000000000123e-13 s
time index  794 t= 1.6320000000000124e-13 s
time index  795 t= 1.6350000000000125e-13 s
time index  796 t= 1.6380000000000126e-13 s
time index  797 t= 1.6410000000000126e-13 s
time index  798 t= 1.6440000000000127e-13 s
time index  799 t= 1.6470000000000128e-13 s
time index  800 t= 1.650000000000013e-13 s
time index  801 t= 1.653000000000013e-13 s
time index  802 t= 1.656000000000013e-13 s
time index  803 t= 1.6590000000000132e-13 s
time index  804 t= 1.6620000000000133e-13 s
time index  805 t= 1.6650000000000134e-13 s
time index  806 t= 1.6680000000000134e-13 s
time index  807 t= 1.6710000000000135e-13 s
time index  808 t= 1.6740000000000136e-13 s
time index  809 t= 1.6770000000000137e-13 s
time index  810 t= 1.6800000000000138e-13 s
time index  811 t= 1.683000000000014e-13 s
time index  812 t= 1.686000000000014e-13 s
time index  813 t= 1.689000000000014e-13 s
time index  814 t= 1.6920000000000141e-13 s
time index  815 t= 1.6950000000000142e-13 s
time index  816 t= 1.6980000000000143e-13 s
time index  817 t= 1.7010000000000144e-13 s
time index  818 t= 1.7040000000000145e-13 s
time index  819 t= 1.7070000000000146e-13 s
time index  820 t= 1.7100000000000147e-13 s
time index  821 t= 1.7130000000000148e-13 s
time index  822 t= 1.7160000000000149e-13 s
time index  823 t= 1.719000000000015e-13 s
time index  824 t= 1.722000000000015e-13 s
time index  825 t= 1.725000000000015e-13 s
time index  826 t= 1.7280000000000152e-13 s
time index  827 t= 1.7310000000000153e-13 s
time index  828 t= 1.7340000000000154e-13 s
time index  829 t= 1.7370000000000155e-13 s
time index  830 t= 1.7400000000000156e-13 s
time index  831 t= 1.7430000000000156e-13 s
time index  832 t= 1.7460000000000157e-13 s
time index  833 t= 1.7490000000000158e-13 s
time index  834 t= 1.752000000000016e-13 s
time index  835 t= 1.755000000000016e-13 s
time index  836 t= 1.758000000000016e-13 s
time index  837 t= 1.7610000000000162e-13 s
time index  838 t= 1.7640000000000163e-13 s
time index  839 t= 1.7670000000000164e-13 s
time index  840 t= 1.7700000000000164e-13 s
time index  841 t= 1.7730000000000165e-13 s
time index  842 t= 1.7760000000000166e-13 s
time index  843 t= 1.7790000000000167e-13 s
time index  844 t= 1.7820000000000168e-13 s
time index  845 t= 1.785000000000017e-13 s
time index  846 t= 1.788000000000017e-13 s
time index  847 t= 1.791000000000017e-13 s
time index  848 t= 1.7940000000000171e-13 s
time index  849 t= 1.7970000000000172e-13 s
time index  850 t= 1.8000000000000173e-13 s
time index  851 t= 1.8030000000000174e-13 s
time index  852 t= 1.8060000000000175e-13 s
time index  853 t= 1.8090000000000176e-13 s
time index  854 t= 1.8120000000000177e-13 s
time index  855 t= 1.8150000000000178e-13 s
time index  856 t= 1.8180000000000179e-13 s
time index  857 t= 1.821000000000018e-13 s
time index  858 t= 1.824000000000018e-13 s
time index  859 t= 1.827000000000018e-13 s
time index  860 t= 1.8300000000000182e-13 s
time index  861 t= 1.8330000000000183e-13 s
time index  862 t= 1.8360000000000184e-13 s
time index  863 t= 1.8390000000000185e-13 s
time index  864 t= 1.8420000000000186e-13 s
time index  865 t= 1.8450000000000186e-13 s
time index  866 t= 1.8480000000000187e-13 s
time index  867 t= 1.8510000000000188e-13 s
time index  868 t= 1.854000000000019e-13 s
time index  869 t= 1.857000000000019e-13 s
time index  870 t= 1.860000000000019e-13 s
time index  871 t= 1.8630000000000192e-13 s
time index  872 t= 1.8660000000000193e-13 s
time index  873 t= 1.8690000000000193e-13 s
time index  874 t= 1.8720000000000194e-13 s
time index  875 t= 1.8750000000000195e-13 s
time index  876 t= 1.8780000000000196e-13 s
time index  877 t= 1.8810000000000197e-13 s
time index  878 t= 1.8840000000000198e-13 s
time index  879 t= 1.88700000000002e-13 s
time index  880 t= 1.89000000000002e-13 s
time index  881 t= 1.89300000000002e-13 s
time index  882 t= 1.8960000000000201e-13 s
time index  883 t= 1.8990000000000202e-13 s
time index  884 t= 1.9020000000000203e-13 s
time index  885 t= 1.9050000000000204e-13 s
time index  886 t= 1.9080000000000205e-13 s
time index  887 t= 1.9110000000000206e-13 s
time index  888 t= 1.9140000000000207e-13 s
time index  889 t= 1.9170000000000208e-13 s
time index  890 t= 1.9200000000000208e-13 s
time index  891 t= 1.923000000000021e-13 s
time index  892 t= 1.926000000000021e-13 s
time index  893 t= 1.929000000000021e-13 s
time index  894 t= 1.9320000000000212e-13 s
time index  895 t= 1.9350000000000213e-13 s
time index  896 t= 1.9380000000000214e-13 s
time index  897 t= 1.9410000000000215e-13 s
time index  898 t= 1.9440000000000216e-13 s
time index  899 t= 1.9470000000000216e-13 s
time index  900 t= 1.9500000000000217e-13 s
time index  901 t= 1.9530000000000218e-13 s
time index  902 t= 1.956000000000022e-13 s
time index  903 t= 1.959000000000022e-13 s
time index  904 t= 1.962000000000022e-13 s
time index  905 t= 1.9650000000000222e-13 s
time index  906 t= 1.9680000000000223e-13 s
time index  907 t= 1.9710000000000223e-13 s
time index  908 t= 1.9740000000000224e-13 s
time index  909 t= 1.9770000000000225e-13 s
time index  910 t= 1.9800000000000226e-13 s
time index  911 t= 1.9830000000000227e-13 s
time index  912 t= 1.9860000000000228e-13 s
time index  913 t= 1.989000000000023e-13 s
time index  914 t= 1.992000000000023e-13 s
time index  915 t= 1.995000000000023e-13 s
time index  916 t= 1.9980000000000231e-13 s
time index  917 t= 2.0010000000000232e-13 s
time index  918 t= 2.0040000000000233e-13 s
time index  919 t= 2.0070000000000234e-13 s
time index  920 t= 2.0100000000000235e-13 s
time index  921 t= 2.0130000000000236e-13 s
time index  922 t= 2.0160000000000237e-13 s
time index  923 t= 2.0190000000000238e-13 s
time index  924 t= 2.0220000000000238e-13 s
time index  925 t= 2.025000000000024e-13 s
time index  926 t= 2.028000000000024e-13 s
time index  927 t= 2.031000000000024e-13 s
time index  928 t= 2.0340000000000242e-13 s
time index  929 t= 2.0370000000000243e-13 s
time index  930 t= 2.0400000000000244e-13 s
time index  931 t= 2.0430000000000245e-13 s
time index  932 t= 2.0460000000000246e-13 s
time index  933 t= 2.0490000000000246e-13 s
time index  934 t= 2.0520000000000247e-13 s
time index  935 t= 2.0550000000000248e-13 s
time index  936 t= 2.058000000000025e-13 s
time index  937 t= 2.061000000000025e-13 s
time index  938 t= 2.064000000000025e-13 s
time index  939 t= 2.0670000000000252e-13 s
time index  940 t= 2.0700000000000253e-13 s
time index  941 t= 2.0730000000000253e-13 s
time index  942 t= 2.0760000000000254e-13 s
time index  943 t= 2.0790000000000255e-13 s
time index  944 t= 2.0820000000000256e-13 s
time index  945 t= 2.0850000000000257e-13 s
time index  946 t= 2.0880000000000258e-13 s
time index  947 t= 2.091000000000026e-13 s
time index  948 t= 2.094000000000026e-13 s
time index  949 t= 2.097000000000026e-13 s
time index  950 t= 2.1000000000000261e-13 s
time index  951 t= 2.1030000000000262e-13 s
time index  952 t= 2.1060000000000263e-13 s
time index  953 t= 2.1090000000000264e-13 s
time index  954 t= 2.1120000000000265e-13 s
time index  955 t= 2.1150000000000266e-13 s
time index  956 t= 2.1180000000000267e-13 s
time index  957 t= 2.1210000000000268e-13 s
time index  958 t= 2.1240000000000268e-13 s
time index  959 t= 2.127000000000027e-13 s
time index  960 t= 2.130000000000027e-13 s
time index  961 t= 2.133000000000027e-13 s
time index  962 t= 2.1360000000000272e-13 s
time index  963 t= 2.1390000000000273e-13 s
time index  964 t= 2.1420000000000274e-13 s
time index  965 t= 2.1450000000000275e-13 s
time index  966 t= 2.1480000000000276e-13 s
time index  967 t= 2.1510000000000276e-13 s
time index  968 t= 2.1540000000000277e-13 s
time index  969 t= 2.1570000000000278e-13 s
time index  970 t= 2.160000000000028e-13 s
time index  971 t= 2.163000000000028e-13 s
time index  972 t= 2.166000000000028e-13 s
time index  973 t= 2.1690000000000282e-13 s
time index  974 t= 2.1720000000000283e-13 s
time index  975 t= 2.1750000000000283e-13 s
time index  976 t= 2.1780000000000284e-13 s
time index  977 t= 2.1810000000000285e-13 s
time index  978 t= 2.1840000000000286e-13 s
time index  979 t= 2.1870000000000287e-13 s
time index  980 t= 2.1900000000000288e-13 s
time index  981 t= 2.193000000000029e-13 s
time index  982 t= 2.196000000000029e-13 s
time index  983 t= 2.199000000000029e-13 s
time index  984 t= 2.2020000000000291e-13 s
time index  985 t= 2.2050000000000292e-13 s
time index  986 t= 2.2080000000000293e-13 s
time index  987 t= 2.2110000000000294e-13 s
time index  988 t= 2.2140000000000295e-13 s
time index  989 t= 2.2170000000000296e-13 s
time index  990 t= 2.2200000000000297e-13 s
time index  991 t= 2.2230000000000298e-13 s
time index  992 t= 2.2260000000000298e-13 s
time index  993 t= 2.22900000000003e-13 s
time index  994 t= 2.23200000000003e-13 s
time index  995 t= 2.23500000000003e-13 s
time index  996 t= 2.2380000000000302e-13 s
time index  997 t= 2.2410000000000303e-13 s
time index  998 t= 2.2440000000000304e-13 s
time index  999 t= 2.2470000000000305e-13 s
time index  1000 t= 2.2500000000000305e-13 s
time index  1001 t= 2.2545000000000304e-13 s
time index  1002 t= 2.2590000000000303e-13 s
time index  1003 t= 2.2635000000000302e-13 s
time index  1004 t= 2.26800000000003e-13 s
time index  1005 t= 2.27250000000003e-13 s
time index  1006 t= 2.27700000000003e-13 s
time index  1007 t= 2.28150000000003e-13 s
time index  1008 t= 2.2860000000000303e-13 s
time index  1009 t= 2.2905000000000305e-13 s
time index  1010 t= 2.2950000000000306e-13 s
time index  1011 t= 2.2995000000000307e-13 s
time index  1012 t= 2.304000000000031e-13 s
time index  1013 t= 2.308500000000031e-13 s
time index  1014 t= 2.313000000000031e-13 s
time index  1015 t= 2.3175000000000313e-13 s
time index  1016 t= 2.3220000000000314e-13 s
time index  1017 t= 2.3265000000000315e-13 s
time index  1018 t= 2.3310000000000317e-13 s
time index  1019 t= 2.335500000000032e-13 s
time index  1020 t= 2.340000000000032e-13 s
time index  1021 t= 2.344500000000032e-13 s
time index  1022 t= 2.349000000000032e-13 s
time index  1023 t= 2.3535000000000323e-13 s
time index  1024 t= 2.3580000000000325e-13 s
time index  1025 t= 2.3625000000000326e-13 s
time index  1026 t= 2.3670000000000327e-13 s
time index  1027 t= 2.371500000000033e-13 s
time index  1028 t= 2.376000000000033e-13 s
time index  1029 t= 2.380500000000033e-13 s
time index  1030 t= 2.3850000000000333e-13 s
time index  1031 t= 2.3895000000000334e-13 s
time index  1032 t= 2.3940000000000335e-13 s
time index  1033 t= 2.3985000000000337e-13 s
time index  1034 t= 2.403000000000034e-13 s
time index  1035 t= 2.407500000000034e-13 s
time index  1036 t= 2.412000000000034e-13 s
time index  1037 t= 2.416500000000034e-13 s
time index  1038 t= 2.4210000000000343e-13 s
time index  1039 t= 2.4255000000000344e-13 s
time index  1040 t= 2.4300000000000346e-13 s
time index  1041 t= 2.4345000000000347e-13 s
time index  1042 t= 2.439000000000035e-13 s
time index  1043 t= 2.443500000000035e-13 s
time index  1044 t= 2.448000000000035e-13 s
time index  1045 t= 2.452500000000035e-13 s
time index  1046 t= 2.4570000000000354e-13 s
time index  1047 t= 2.4615000000000355e-13 s
time index  1048 t= 2.4660000000000356e-13 s
time index  1049 t= 2.470500000000036e-13 s
time index  1050 t= 2.475000000000036e-13 s
time index  1051 t= 2.479500000000036e-13 s
time index  1052 t= 2.484000000000036e-13 s
time index  1053 t= 2.4885000000000363e-13 s
time index  1054 t= 2.4930000000000364e-13 s
time index  1055 t= 2.4975000000000366e-13 s
time index  1056 t= 2.5020000000000367e-13 s
time index  1057 t= 2.506500000000037e-13 s
time index  1058 t= 2.511000000000037e-13 s
time index  1059 t= 2.515500000000037e-13 s
time index  1060 t= 2.520000000000037e-13 s
time index  1061 t= 2.5245000000000374e-13 s
time index  1062 t= 2.5290000000000375e-13 s
time index  1063 t= 2.5335000000000376e-13 s
time index  1064 t= 2.538000000000038e-13 s
time index  1065 t= 2.542500000000038e-13 s
time index  1066 t= 2.547000000000038e-13 s
time index  1067 t= 2.551500000000038e-13 s
time index  1068 t= 2.5560000000000383e-13 s
time index  1069 t= 2.5605000000000384e-13 s
time index  1070 t= 2.5650000000000385e-13 s
time index  1071 t= 2.5695000000000387e-13 s
time index  1072 t= 2.574000000000039e-13 s
time index  1073 t= 2.578500000000039e-13 s
time index  1074 t= 2.583000000000039e-13 s
time index  1075 t= 2.587500000000039e-13 s
time index  1076 t= 2.5920000000000393e-13 s
time index  1077 t= 2.5965000000000395e-13 s
time index  1078 t= 2.6010000000000396e-13 s
time index  1079 t= 2.6055000000000397e-13 s
time index  1080 t= 2.61000000000004e-13 s
time index  1081 t= 2.61450000000004e-13 s
time index  1082 t= 2.61900000000004e-13 s
time index  1083 t= 2.6235000000000403e-13 s
time index  1084 t= 2.6280000000000404e-13 s
time index  1085 t= 2.6325000000000405e-13 s
time index  1086 t= 2.6370000000000407e-13 s
time index  1087 t= 2.641500000000041e-13 s
time index  1088 t= 2.646000000000041e-13 s
time index  1089 t= 2.650500000000041e-13 s
time index  1090 t= 2.655000000000041e-13 s
time index  1091 t= 2.6595000000000413e-13 s
time index  1092 t= 2.6640000000000415e-13 s
time index  1093 t= 2.6685000000000416e-13 s
time index  1094 t= 2.6730000000000417e-13 s
time index  1095 t= 2.677500000000042e-13 s
time index  1096 t= 2.682000000000042e-13 s
time index  1097 t= 2.686500000000042e-13 s
time index  1098 t= 2.691000000000042e-13 s
time index  1099 t= 2.6955000000000424e-13 s
time index  1100 t= 2.7000000000000425e-13 s
time index  1101 t= 2.7045000000000426e-13 s
time index  1102 t= 2.709000000000043e-13 s
time index  1103 t= 2.713500000000043e-13 s
time index  1104 t= 2.718000000000043e-13 s
time index  1105 t= 2.722500000000043e-13 s
time index  1106 t= 2.7270000000000433e-13 s
time index  1107 t= 2.7315000000000434e-13 s
time index  1108 t= 2.7360000000000436e-13 s
time index  1109 t= 2.7405000000000437e-13 s
time index  1110 t= 2.745000000000044e-13 s
time index  1111 t= 2.749500000000044e-13 s
time index  1112 t= 2.754000000000044e-13 s
time index  1113 t= 2.758500000000044e-13 s
time index  1114 t= 2.7630000000000444e-13 s
time index  1115 t= 2.7675000000000445e-13 s
time index  1116 t= 2.7720000000000446e-13 s
time index  1117 t= 2.776500000000045e-13 s
time index  1118 t= 2.781000000000045e-13 s
time index  1119 t= 2.785500000000045e-13 s
time index  1120 t= 2.790000000000045e-13 s
time index  1121 t= 2.7945000000000453e-13 s
time index  1122 t= 2.7990000000000454e-13 s
time index  1123 t= 2.8035000000000456e-13 s
time index  1124 t= 2.8080000000000457e-13 s
time index  1125 t= 2.812500000000046e-13 s
time index  1126 t= 2.817000000000046e-13 s
time index  1127 t= 2.821500000000046e-13 s
time index  1128 t= 2.826000000000046e-13 s
time index  1129 t= 2.8305000000000464e-13 s
time index  1130 t= 2.8350000000000465e-13 s
time index  1131 t= 2.8395000000000466e-13 s
time index  1132 t= 2.844000000000047e-13 s
time index  1133 t= 2.848500000000047e-13 s
time index  1134 t= 2.853000000000047e-13 s
time index  1135 t= 2.857500000000047e-13 s
time index  1136 t= 2.8620000000000473e-13 s
time index  1137 t= 2.8665000000000474e-13 s
time index  1138 t= 2.8710000000000475e-13 s
time index  1139 t= 2.8755000000000477e-13 s
time index  1140 t= 2.880000000000048e-13 s
time index  1141 t= 2.884500000000048e-13 s
time index  1142 t= 2.889000000000048e-13 s
time index  1143 t= 2.893500000000048e-13 s
time index  1144 t= 2.8980000000000483e-13 s
time index  1145 t= 2.9025000000000485e-13 s
time index  1146 t= 2.9070000000000486e-13 s
time index  1147 t= 2.9115000000000487e-13 s
time index  1148 t= 2.916000000000049e-13 s
time index  1149 t= 2.920500000000049e-13 s
time index  1150 t= 2.925000000000049e-13 s
time index  1151 t= 2.9295000000000493e-13 s
time index  1152 t= 2.9340000000000494e-13 s
time index  1153 t= 2.9385000000000495e-13 s
time index  1154 t= 2.9430000000000497e-13 s
time index  1155 t= 2.94750000000005e-13 s
time index  1156 t= 2.95200000000005e-13 s
time index  1157 t= 2.95650000000005e-13 s
time index  1158 t= 2.96100000000005e-13 s
time index  1159 t= 2.9655000000000503e-13 s
time index  1160 t= 2.9700000000000505e-13 s
time index  1161 t= 2.9745000000000506e-13 s
time index  1162 t= 2.9790000000000507e-13 s
time index  1163 t= 2.983500000000051e-13 s
time index  1164 t= 2.988000000000051e-13 s
time index  1165 t= 2.992500000000051e-13 s
time index  1166 t= 2.997000000000051e-13 s
time index  1167 t= 3.0015000000000514e-13 s
time index  1168 t= 3.0060000000000515e-13 s
time index  1169 t= 3.0105000000000516e-13 s
time index  1170 t= 3.015000000000052e-13 s
time index  1171 t= 3.019500000000052e-13 s
time index  1172 t= 3.024000000000052e-13 s
time index  1173 t= 3.028500000000052e-13 s
time index  1174 t= 3.0330000000000523e-13 s
time index  1175 t= 3.0375000000000524e-13 s
time index  1176 t= 3.0420000000000526e-13 s
time index  1177 t= 3.0465000000000527e-13 s
time index  1178 t= 3.051000000000053e-13 s
time index  1179 t= 3.055500000000053e-13 s
time index  1180 t= 3.060000000000053e-13 s
time index  1181 t= 3.064500000000053e-13 s
time index  1182 t= 3.0690000000000534e-13 s
time index  1183 t= 3.0735000000000535e-13 s
time index  1184 t= 3.0780000000000536e-13 s
time index  1185 t= 3.082500000000054e-13 s
time index  1186 t= 3.087000000000054e-13 s
time index  1187 t= 3.091500000000054e-13 s
time index  1188 t= 3.096000000000054e-13 s
time index  1189 t= 3.1005000000000543e-13 s
time index  1190 t= 3.1050000000000544e-13 s
time index  1191 t= 3.1095000000000546e-13 s
time index  1192 t= 3.1140000000000547e-13 s
time index  1193 t= 3.118500000000055e-13 s
time index  1194 t= 3.123000000000055e-13 s
time index  1195 t= 3.127500000000055e-13 s
time index  1196 t= 3.132000000000055e-13 s
time index  1197 t= 3.1365000000000553e-13 s
time index  1198 t= 3.1410000000000555e-13 s
time index  1199 t= 3.1455000000000556e-13 s
time index  1200 t= 3.1500000000000557e-13 s
time index  1201 t= 3.154500000000056e-13 s
time index  1202 t= 3.159000000000056e-13 s
time index  1203 t= 3.163500000000056e-13 s
time index  1204 t= 3.1680000000000563e-13 s
time index  1205 t= 3.1725000000000564e-13 s
time index  1206 t= 3.1770000000000565e-13 s
time index  1207 t= 3.1815000000000567e-13 s
time index  1208 t= 3.186000000000057e-13 s
time index  1209 t= 3.190500000000057e-13 s
time index  1210 t= 3.195000000000057e-13 s
time index  1211 t= 3.199500000000057e-13 s
time index  1212 t= 3.2040000000000573e-13 s
time index  1213 t= 3.2085000000000575e-13 s
time index  1214 t= 3.2130000000000576e-13 s
time index  1215 t= 3.2175000000000577e-13 s
time index  1216 t= 3.222000000000058e-13 s
time index  1217 t= 3.226500000000058e-13 s
time index  1218 t= 3.231000000000058e-13 s
time index  1219 t= 3.2355000000000583e-13 s
time index  1220 t= 3.2400000000000584e-13 s
time index  1221 t= 3.2445000000000585e-13 s
time index  1222 t= 3.2490000000000587e-13 s
time index  1223 t= 3.253500000000059e-13 s
time index  1224 t= 3.258000000000059e-13 s
time index  1225 t= 3.262500000000059e-13 s
time index  1226 t= 3.267000000000059e-13 s
time index  1227 t= 3.2715000000000593e-13 s
time index  1228 t= 3.2760000000000594e-13 s
time index  1229 t= 3.2805000000000596e-13 s
time index  1230 t= 3.2850000000000597e-13 s
time index  1231 t= 3.28950000000006e-13 s
time index  1232 t= 3.29400000000006e-13 s
time index  1233 t= 3.29850000000006e-13 s
time index  1234 t= 3.30300000000006e-13 s
time index  1235 t= 3.3075000000000604e-13 s
time index  1236 t= 3.3120000000000605e-13 s
time index  1237 t= 3.3165000000000606e-13 s
time index  1238 t= 3.321000000000061e-13 s
time index  1239 t= 3.325500000000061e-13 s
time index  1240 t= 3.330000000000061e-13 s
time index  1241 t= 3.334500000000061e-13 s
time index  1242 t= 3.3390000000000613e-13 s
time index  1243 t= 3.3435000000000614e-13 s
time index  1244 t= 3.3480000000000616e-13 s
time index  1245 t= 3.3525000000000617e-13 s
time index  1246 t= 3.357000000000062e-13 s
time index  1247 t= 3.361500000000062e-13 s
time index  1248 t= 3.366000000000062e-13 s
time index  1249 t= 3.370500000000062e-13 s
time index  1250 t= 3.3750000000000624e-13 s
time index  1251 t= 3.3795000000000625e-13 s
time index  1252 t= 3.3840000000000626e-13 s
time index  1253 t= 3.388500000000063e-13 s
time index  1254 t= 3.393000000000063e-13 s
time index  1255 t= 3.397500000000063e-13 s
time index  1256 t= 3.402000000000063e-13 s
time index  1257 t= 3.4065000000000633e-13 s
time index  1258 t= 3.4110000000000634e-13 s
time index  1259 t= 3.4155000000000635e-13 s
time index  1260 t= 3.4200000000000637e-13 s
time index  1261 t= 3.424500000000064e-13 s
time index  1262 t= 3.429000000000064e-13 s
time index  1263 t= 3.433500000000064e-13 s
time index  1264 t= 3.438000000000064e-13 s
time index  1265 t= 3.4425000000000643e-13 s
time index  1266 t= 3.4470000000000645e-13 s
time index  1267 t= 3.4515000000000646e-13 s
time index  1268 t= 3.4560000000000647e-13 s
time index  1269 t= 3.460500000000065e-13 s
time index  1270 t= 3.465000000000065e-13 s
time index  1271 t= 3.469500000000065e-13 s
time index  1272 t= 3.4740000000000653e-13 s
time index  1273 t= 3.4785000000000654e-13 s
time index  1274 t= 3.4830000000000655e-13 s
time index  1275 t= 3.4875000000000657e-13 s
time index  1276 t= 3.492000000000066e-13 s
time index  1277 t= 3.496500000000066e-13 s
time index  1278 t= 3.501000000000066e-13 s
time index  1279 t= 3.505500000000066e-13 s
time index  1280 t= 3.5100000000000663e-13 s
time index  1281 t= 3.5145000000000665e-13 s
time index  1282 t= 3.5190000000000666e-13 s
time index  1283 t= 3.5235000000000667e-13 s
time index  1284 t= 3.528000000000067e-13 s
time index  1285 t= 3.532500000000067e-13 s
time index  1286 t= 3.537000000000067e-13 s
time index  1287 t= 3.5415000000000673e-13 s
time index  1288 t= 3.5460000000000674e-13 s
time index  1289 t= 3.5505000000000675e-13 s
time index  1290 t= 3.5550000000000677e-13 s
time index  1291 t= 3.559500000000068e-13 s
time index  1292 t= 3.564000000000068e-13 s
time index  1293 t= 3.568500000000068e-13 s
time index  1294 t= 3.573000000000068e-13 s
time index  1295 t= 3.5775000000000683e-13 s
time index  1296 t= 3.5820000000000684e-13 s
time index  1297 t= 3.5865000000000686e-13 s
time index  1298 t= 3.5910000000000687e-13 s
time index  1299 t= 3.595500000000069e-13 s
time index  1300 t= 3.600000000000069e-13 s
time index  1301 t= 3.604500000000069e-13 s
time index  1302 t= 3.609000000000069e-13 s
time index  1303 t= 3.6135000000000694e-13 s
time index  1304 t= 3.6180000000000695e-13 s
time index  1305 t= 3.6225000000000696e-13 s
time index  1306 t= 3.62700000000007e-13 s
time index  1307 t= 3.63150000000007e-13 s
time index  1308 t= 3.63600000000007e-13 s
time index  1309 t= 3.64050000000007e-13 s
time index  1310 t= 3.6450000000000703e-13 s
time index  1311 t= 3.6495000000000704e-13 s
time index  1312 t= 3.6540000000000706e-13 s
time index  1313 t= 3.6585000000000707e-13 s
time index  1314 t= 3.663000000000071e-13 s
time index  1315 t= 3.667500000000071e-13 s
time index  1316 t= 3.672000000000071e-13 s
time index  1317 t= 3.676500000000071e-13 s
time index  1318 t= 3.6810000000000714e-13 s
time index  1319 t= 3.6855000000000715e-13 s
time index  1320 t= 3.6900000000000716e-13 s
time index  1321 t= 3.694500000000072e-13 s
time index  1322 t= 3.699000000000072e-13 s
time index  1323 t= 3.703500000000072e-13 s
time index  1324 t= 3.708000000000072e-13 s
time index  1325 t= 3.7125000000000723e-13 s
time index  1326 t= 3.7170000000000724e-13 s
time index  1327 t= 3.7215000000000725e-13 s
time index  1328 t= 3.7260000000000727e-13 s
time index  1329 t= 3.730500000000073e-13 s
time index  1330 t= 3.735000000000073e-13 s
time index  1331 t= 3.739500000000073e-13 s
time index  1332 t= 3.744000000000073e-13 s
time index  1333 t= 3.7485000000000733e-13 s
time index  1334 t= 3.7530000000000735e-13 s
time index  1335 t= 3.7575000000000736e-13 s
time index  1336 t= 3.7620000000000737e-13 s
time index  1337 t= 3.766500000000074e-13 s
time index  1338 t= 3.771000000000074e-13 s
time index  1339 t= 3.775500000000074e-13 s
time index  1340 t= 3.7800000000000743e-13 s
time index  1341 t= 3.7845000000000744e-13 s
time index  1342 t= 3.7890000000000745e-13 s
time index  1343 t= 3.7935000000000747e-13 s
time index  1344 t= 3.798000000000075e-13 s
time index  1345 t= 3.802500000000075e-13 s
time index  1346 t= 3.807000000000075e-13 s
time index  1347 t= 3.811500000000075e-13 s
time index  1348 t= 3.8160000000000753e-13 s
time index  1349 t= 3.8205000000000755e-13 s
time index  1350 t= 3.8250000000000756e-13 s
time index  1351 t= 3.8295000000000757e-13 s
time index  1352 t= 3.834000000000076e-13 s
time index  1353 t= 3.838500000000076e-13 s
time index  1354 t= 3.843000000000076e-13 s
time index  1355 t= 3.847500000000076e-13 s
time index  1356 t= 3.8520000000000764e-13 s
time index  1357 t= 3.8565000000000765e-13 s
time index  1358 t= 3.8610000000000766e-13 s
time index  1359 t= 3.865500000000077e-13 s
time index  1360 t= 3.870000000000077e-13 s
time index  1361 t= 3.874500000000077e-13 s
time index  1362 t= 3.879000000000077e-13 s
time index  1363 t= 3.8835000000000773e-13 s
time index  1364 t= 3.8880000000000774e-13 s
time index  1365 t= 3.8925000000000776e-13 s
time index  1366 t= 3.8970000000000777e-13 s
time index  1367 t= 3.901500000000078e-13 s
time index  1368 t= 3.906000000000078e-13 s
time index  1369 t= 3.910500000000078e-13 s
time index  1370 t= 3.915000000000078e-13 s
time index  1371 t= 3.9195000000000784e-13 s
time index  1372 t= 3.9240000000000785e-13 s
time index  1373 t= 3.9285000000000786e-13 s
time index  1374 t= 3.933000000000079e-13 s
time index  1375 t= 3.937500000000079e-13 s
time index  1376 t= 3.942000000000079e-13 s
time index  1377 t= 3.946500000000079e-13 s
time index  1378 t= 3.9510000000000793e-13 s
time index  1379 t= 3.9555000000000794e-13 s
time index  1380 t= 3.9600000000000796e-13 s
time index  1381 t= 3.9645000000000797e-13 s
time index  1382 t= 3.96900000000008e-13 s
time index  1383 t= 3.97350000000008e-13 s
time index  1384 t= 3.97800000000008e-13 s
time index  1385 t= 3.98250000000008e-13 s
time index  1386 t= 3.9870000000000804e-13 s
time index  1387 t= 3.9915000000000805e-13 s
time index  1388 t= 3.9960000000000806e-13 s
time index  1389 t= 4.0005000000000807e-13 s
time index  1390 t= 4.005000000000081e-13 s
time index  1391 t= 4.009500000000081e-13 s
time index  1392 t= 4.014000000000081e-13 s
time index  1393 t= 4.0185000000000813e-13 s
time index  1394 t= 4.0230000000000814e-13 s
time index  1395 t= 4.0275000000000815e-13 s
time index  1396 t= 4.0320000000000817e-13 s
time index  1397 t= 4.036500000000082e-13 s
time index  1398 t= 4.041000000000082e-13 s
time index  1399 t= 4.045500000000082e-13 s
time index  1400 t= 4.050000000000082e-13 s
time index  1401 t= 4.0545000000000823e-13 s
time index  1402 t= 4.0590000000000825e-13 s
time index  1403 t= 4.0635000000000826e-13 s
time index  1404 t= 4.0680000000000827e-13 s
time index  1405 t= 4.072500000000083e-13 s
time index  1406 t= 4.077000000000083e-13 s
time index  1407 t= 4.081500000000083e-13 s
time index  1408 t= 4.0860000000000833e-13 s
time index  1409 t= 4.0905000000000834e-13 s
time index  1410 t= 4.0950000000000835e-13 s
time index  1411 t= 4.0995000000000837e-13 s
time index  1412 t= 4.104000000000084e-13 s
time index  1413 t= 4.108500000000084e-13 s
time index  1414 t= 4.113000000000084e-13 s
time index  1415 t= 4.117500000000084e-13 s
time index  1416 t= 4.1220000000000843e-13 s
time index  1417 t= 4.1265000000000845e-13 s
time index  1418 t= 4.1310000000000846e-13 s
time index  1419 t= 4.1355000000000847e-13 s
time index  1420 t= 4.140000000000085e-13 s
time index  1421 t= 4.144500000000085e-13 s
time index  1422 t= 4.149000000000085e-13 s
time index  1423 t= 4.153500000000085e-13 s
time index  1424 t= 4.1580000000000854e-13 s
time index  1425 t= 4.1625000000000855e-13 s
time index  1426 t= 4.1670000000000856e-13 s
time index  1427 t= 4.171500000000086e-13 s
time index  1428 t= 4.176000000000086e-13 s
time index  1429 t= 4.180500000000086e-13 s
time index  1430 t= 4.185000000000086e-13 s
time index  1431 t= 4.1895000000000863e-13 s
time index  1432 t= 4.1940000000000864e-13 s
time index  1433 t= 4.1985000000000866e-13 s
time index  1434 t= 4.2030000000000867e-13 s
time index  1435 t= 4.207500000000087e-13 s
time index  1436 t= 4.212000000000087e-13 s
time index  1437 t= 4.216500000000087e-13 s
time index  1438 t= 4.221000000000087e-13 s
time index  1439 t= 4.2255000000000874e-13 s
time index  1440 t= 4.2300000000000875e-13 s
time index  1441 t= 4.2345000000000876e-13 s
time index  1442 t= 4.239000000000088e-13 s
time index  1443 t= 4.243500000000088e-13 s
time index  1444 t= 4.248000000000088e-13 s
time index  1445 t= 4.252500000000088e-13 s
time index  1446 t= 4.2570000000000883e-13 s
time index  1447 t= 4.2615000000000884e-13 s
time index  1448 t= 4.2660000000000886e-13 s
time index  1449 t= 4.2705000000000887e-13 s
time index  1450 t= 4.275000000000089e-13 s
time index  1451 t= 4.279500000000089e-13 s
time index  1452 t= 4.284000000000089e-13 s
time index  1453 t= 4.288500000000089e-13 s
time index  1454 t= 4.2930000000000893e-13 s
time index  1455 t= 4.2975000000000895e-13 s
time index  1456 t= 4.3020000000000896e-13 s
time index  1457 t= 4.3065000000000897e-13 s
time index  1458 t= 4.31100000000009e-13 s
time index  1459 t= 4.31550000000009e-13 s
time index  1460 t= 4.32000000000009e-13 s
time index  1461 t= 4.3245000000000903e-13 s
time index  1462 t= 4.3290000000000904e-13 s
time index  1463 t= 4.3335000000000905e-13 s
time index  1464 t= 4.3380000000000907e-13 s
time index  1465 t= 4.342500000000091e-13 s
time index  1466 t= 4.347000000000091e-13 s
time index  1467 t= 4.351500000000091e-13 s
time index  1468 t= 4.356000000000091e-13 s
time index  1469 t= 4.3605000000000913e-13 s
time index  1470 t= 4.3650000000000915e-13 s
time index  1471 t= 4.3695000000000916e-13 s
time index  1472 t= 4.3740000000000917e-13 s
time index  1473 t= 4.378500000000092e-13 s
time index  1474 t= 4.383000000000092e-13 s
time index  1475 t= 4.387500000000092e-13 s
time index  1476 t= 4.3920000000000923e-13 s
time index  1477 t= 4.3965000000000924e-13 s
time index  1478 t= 4.4010000000000925e-13 s
time index  1479 t= 4.4055000000000927e-13 s
time index  1480 t= 4.410000000000093e-13 s
time index  1481 t= 4.414500000000093e-13 s
time index  1482 t= 4.419000000000093e-13 s
time index  1483 t= 4.423500000000093e-13 s
time index  1484 t= 4.4280000000000933e-13 s
time index  1485 t= 4.4325000000000934e-13 s
time index  1486 t= 4.4370000000000936e-13 s
time index  1487 t= 4.4415000000000937e-13 s
time index  1488 t= 4.446000000000094e-13 s
time index  1489 t= 4.450500000000094e-13 s
time index  1490 t= 4.455000000000094e-13 s
time index  1491 t= 4.459500000000094e-13 s
time index  1492 t= 4.4640000000000944e-13 s
time index  1493 t= 4.4685000000000945e-13 s
time index  1494 t= 4.4730000000000946e-13 s
time index  1495 t= 4.477500000000095e-13 s
time index  1496 t= 4.482000000000095e-13 s
time index  1497 t= 4.486500000000095e-13 s
time index  1498 t= 4.491000000000095e-13 s
time index  1499 t= 4.4955000000000953e-13 s
time index  1500 t= 4.5000000000000954e-13 s
time index  1501 t= 4.5060000000000956e-13 s
time index  1502 t= 4.512000000000096e-13 s
time index  1503 t= 4.518000000000096e-13 s
time index  1504 t= 4.524000000000096e-13 s
time index  1505 t= 4.5300000000000963e-13 s
time index  1506 t= 4.5360000000000965e-13 s
time index  1507 t= 4.5420000000000967e-13 s
time index  1508 t= 4.548000000000096e-13 s
time index  1509 t= 4.554000000000097e-13 s
time index  1510 t= 4.560000000000097e-13 s
time index  1511 t= 4.566000000000097e-13 s
time index  1512 t= 4.572000000000097e-13 s
time index  1513 t= 4.578000000000097e-13 s
time index  1514 t= 4.584000000000097e-13 s
time index  1515 t= 4.590000000000098e-13 s
time index  1516 t= 4.596000000000098e-13 s
time index  1517 t= 4.602000000000098e-13 s
time index  1518 t= 4.608000000000098e-13 s
time index  1519 t= 4.614000000000098e-13 s
time index  1520 t= 4.620000000000098e-13 s
time index  1521 t= 4.626000000000099e-13 s
time index  1522 t= 4.632000000000099e-13 s
time index  1523 t= 4.638000000000099e-13 s
time index  1524 t= 4.644000000000099e-13 s
time index  1525 t= 4.650000000000099e-13 s
time index  1526 t= 4.6560000000001e-13 s
time index  1527 t= 4.6620000000001e-13 s
time index  1528 t= 4.6680000000001e-13 s
time index  1529 t= 4.6740000000001e-13 s
time index  1530 t= 4.6800000000001e-13 s
time index  1531 t= 4.6860000000001e-13 s
time index  1532 t= 4.692000000000101e-13 s
time index  1533 t= 4.698000000000101e-13 s
time index  1534 t= 4.704000000000101e-13 s
time index  1535 t= 4.710000000000101e-13 s
time index  1536 t= 4.716000000000101e-13 s
time index  1537 t= 4.722000000000101e-13 s
time index  1538 t= 4.728000000000102e-13 s
time index  1539 t= 4.734000000000102e-13 s
time index  1540 t= 4.740000000000102e-13 s
time index  1541 t= 4.746000000000102e-13 s
time index  1542 t= 4.752000000000102e-13 s
time index  1543 t= 4.758000000000103e-13 s
time index  1544 t= 4.764000000000103e-13 s
time index  1545 t= 4.770000000000103e-13 s
time index  1546 t= 4.776000000000103e-13 s
time index  1547 t= 4.782000000000103e-13 s
time index  1548 t= 4.788000000000103e-13 s
time index  1549 t= 4.794000000000104e-13 s
time index  1550 t= 4.800000000000104e-13 s
time index  1551 t= 4.806000000000104e-13 s
time index  1552 t= 4.812000000000104e-13 s
time index  1553 t= 4.818000000000104e-13 s
time index  1554 t= 4.824000000000104e-13 s
time index  1555 t= 4.830000000000105e-13 s
time index  1556 t= 4.836000000000105e-13 s
time index  1557 t= 4.842000000000105e-13 s
time index  1558 t= 4.848000000000105e-13 s
time index  1559 t= 4.854000000000105e-13 s
time index  1560 t= 4.860000000000106e-13 s
time index  1561 t= 4.866000000000106e-13 s
time index  1562 t= 4.872000000000106e-13 s
time index  1563 t= 4.878000000000106e-13 s
time index  1564 t= 4.884000000000106e-13 s
time index  1565 t= 4.890000000000106e-13 s
time index  1566 t= 4.896000000000107e-13 s
time index  1567 t= 4.902000000000107e-13 s
time index  1568 t= 4.908000000000107e-13 s
time index  1569 t= 4.914000000000107e-13 s
time index  1570 t= 4.920000000000107e-13 s
time index  1571 t= 4.926000000000107e-13 s
time index  1572 t= 4.932000000000108e-13 s
time index  1573 t= 4.938000000000108e-13 s
time index  1574 t= 4.944000000000108e-13 s
time index  1575 t= 4.950000000000108e-13 s
time index  1576 t= 4.956000000000108e-13 s
time index  1577 t= 4.962000000000109e-13 s
time index  1578 t= 4.968000000000109e-13 s
time index  1579 t= 4.974000000000109e-13 s
time index  1580 t= 4.980000000000109e-13 s
time index  1581 t= 4.986000000000109e-13 s
time index  1582 t= 4.992000000000109e-13 s
time index  1583 t= 4.99800000000011e-13 s
time index  1584 t= 5.00400000000011e-13 s
time index  1585 t= 5.01000000000011e-13 s
time index  1586 t= 5.01600000000011e-13 s
time index  1587 t= 5.02200000000011e-13 s
time index  1588 t= 5.02800000000011e-13 s
time index  1589 t= 5.034000000000111e-13 s
time index  1590 t= 5.040000000000111e-13 s
time index  1591 t= 5.046000000000111e-13 s
time index  1592 t= 5.052000000000111e-13 s
time index  1593 t= 5.058000000000111e-13 s
time index  1594 t= 5.064000000000112e-13 s
time index  1595 t= 5.070000000000112e-13 s
time index  1596 t= 5.076000000000112e-13 s
time index  1597 t= 5.082000000000112e-13 s
time index  1598 t= 5.088000000000112e-13 s
time index  1599 t= 5.094000000000112e-13 s
time index  1600 t= 5.100000000000113e-13 s
time index  1601 t= 5.106000000000113e-13 s
time index  1602 t= 5.112000000000113e-13 s
time index  1603 t= 5.118000000000113e-13 s
time index  1604 t= 5.124000000000113e-13 s
time index  1605 t= 5.130000000000113e-13 s
time index  1606 t= 5.136000000000114e-13 s
time index  1607 t= 5.142000000000114e-13 s
time index  1608 t= 5.148000000000114e-13 s
time index  1609 t= 5.154000000000114e-13 s
time index  1610 t= 5.160000000000114e-13 s
time index  1611 t= 5.166000000000115e-13 s
time index  1612 t= 5.172000000000115e-13 s
time index  1613 t= 5.178000000000115e-13 s
time index  1614 t= 5.184000000000115e-13 s
time index  1615 t= 5.190000000000115e-13 s
time index  1616 t= 5.196000000000115e-13 s
time index  1617 t= 5.202000000000116e-13 s
time index  1618 t= 5.208000000000116e-13 s
time index  1619 t= 5.214000000000116e-13 s
time index  1620 t= 5.220000000000116e-13 s
time index  1621 t= 5.226000000000116e-13 s
time index  1622 t= 5.232000000000116e-13 s
time index  1623 t= 5.238000000000117e-13 s
time index  1624 t= 5.244000000000117e-13 s
time index  1625 t= 5.250000000000117e-13 s
time index  1626 t= 5.256000000000117e-13 s
time index  1627 t= 5.262000000000117e-13 s
time index  1628 t= 5.268000000000118e-13 s
time index  1629 t= 5.274000000000118e-13 s
time index  1630 t= 5.280000000000118e-13 s
time index  1631 t= 5.286000000000118e-13 s
time index  1632 t= 5.292000000000118e-13 s
time index  1633 t= 5.298000000000118e-13 s
time index  1634 t= 5.304000000000119e-13 s
time index  1635 t= 5.310000000000119e-13 s
time index  1636 t= 5.316000000000119e-13 s
time index  1637 t= 5.322000000000119e-13 s
time index  1638 t= 5.328000000000119e-13 s
time index  1639 t= 5.334000000000119e-13 s
time index  1640 t= 5.34000000000012e-13 s
time index  1641 t= 5.34600000000012e-13 s
time index  1642 t= 5.35200000000012e-13 s
time index  1643 t= 5.35800000000012e-13 s
time index  1644 t= 5.36400000000012e-13 s
time index  1645 t= 5.37000000000012e-13 s
time index  1646 t= 5.376000000000121e-13 s
time index  1647 t= 5.382000000000121e-13 s
time index  1648 t= 5.388000000000121e-13 s
time index  1649 t= 5.394000000000121e-13 s
time index  1650 t= 5.400000000000121e-13 s
time index  1651 t= 5.406000000000122e-13 s
time index  1652 t= 5.412000000000122e-13 s
time index  1653 t= 5.418000000000122e-13 s
time index  1654 t= 5.424000000000122e-13 s
time index  1655 t= 5.430000000000122e-13 s
time index  1656 t= 5.436000000000122e-13 s
time index  1657 t= 5.442000000000123e-13 s
time index  1658 t= 5.448000000000123e-13 s
time index  1659 t= 5.454000000000123e-13 s
time index  1660 t= 5.460000000000123e-13 s
time index  1661 t= 5.466000000000123e-13 s
time index  1662 t= 5.472000000000124e-13 s
time index  1663 t= 5.478000000000124e-13 s
time index  1664 t= 5.484000000000124e-13 s
time index  1665 t= 5.490000000000124e-13 s
time index  1666 t= 5.496000000000124e-13 s
time index  1667 t= 5.502000000000124e-13 s
time index  1668 t= 5.508000000000125e-13 s
time index  1669 t= 5.514000000000125e-13 s
time index  1670 t= 5.520000000000125e-13 s
time index  1671 t= 5.526000000000125e-13 s
time index  1672 t= 5.532000000000125e-13 s
time index  1673 t= 5.538000000000125e-13 s
time index  1674 t= 5.544000000000126e-13 s
time index  1675 t= 5.550000000000126e-13 s
time index  1676 t= 5.556000000000126e-13 s
time index  1677 t= 5.562000000000126e-13 s
time index  1678 t= 5.568000000000126e-13 s
time index  1679 t= 5.574000000000126e-13 s
time index  1680 t= 5.580000000000127e-13 s
time index  1681 t= 5.586000000000127e-13 s
time index  1682 t= 5.592000000000127e-13 s
time index  1683 t= 5.598000000000127e-13 s
time index  1684 t= 5.604000000000127e-13 s
time index  1685 t= 5.610000000000128e-13 s
time index  1686 t= 5.616000000000128e-13 s
time index  1687 t= 5.622000000000128e-13 s
time index  1688 t= 5.628000000000128e-13 s
time index  1689 t= 5.634000000000128e-13 s
time index  1690 t= 5.640000000000128e-13 s
time index  1691 t= 5.646000000000129e-13 s
time index  1692 t= 5.652000000000129e-13 s
time index  1693 t= 5.658000000000129e-13 s
time index  1694 t= 5.664000000000129e-13 s
time index  1695 t= 5.670000000000129e-13 s
time index  1696 t= 5.67600000000013e-13 s
time index  1697 t= 5.68200000000013e-13 s
time index  1698 t= 5.68800000000013e-13 s
time index  1699 t= 5.69400000000013e-13 s
time index  1700 t= 5.70000000000013e-13 s
time index  1701 t= 5.70600000000013e-13 s
time index  1702 t= 5.712000000000131e-13 s
time index  1703 t= 5.718000000000131e-13 s
time index  1704 t= 5.724000000000131e-13 s
time index  1705 t= 5.730000000000131e-13 s
time index  1706 t= 5.736000000000131e-13 s
time index  1707 t= 5.742000000000131e-13 s
time index  1708 t= 5.748000000000132e-13 s
time index  1709 t= 5.754000000000132e-13 s
time index  1710 t= 5.760000000000132e-13 s
time index  1711 t= 5.766000000000132e-13 s
time index  1712 t= 5.772000000000132e-13 s
time index  1713 t= 5.778000000000132e-13 s
time index  1714 t= 5.784000000000133e-13 s
time index  1715 t= 5.790000000000133e-13 s
time index  1716 t= 5.796000000000133e-13 s
time index  1717 t= 5.802000000000133e-13 s
time index  1718 t= 5.808000000000133e-13 s
time index  1719 t= 5.814000000000134e-13 s
time index  1720 t= 5.820000000000134e-13 s
time index  1721 t= 5.826000000000134e-13 s
time index  1722 t= 5.832000000000134e-13 s
time index  1723 t= 5.838000000000134e-13 s
time index  1724 t= 5.844000000000134e-13 s
time index  1725 t= 5.850000000000135e-13 s
time index  1726 t= 5.856000000000135e-13 s
time index  1727 t= 5.862000000000135e-13 s
time index  1728 t= 5.868000000000135e-13 s
time index  1729 t= 5.874000000000135e-13 s
time index  1730 t= 5.880000000000135e-13 s
time index  1731 t= 5.886000000000136e-13 s
time index  1732 t= 5.892000000000136e-13 s
time index  1733 t= 5.898000000000136e-13 s
time index  1734 t= 5.904000000000136e-13 s
time index  1735 t= 5.910000000000136e-13 s
time index  1736 t= 5.916000000000137e-13 s
time index  1737 t= 5.922000000000137e-13 s
time index  1738 t= 5.928000000000137e-13 s
time index  1739 t= 5.934000000000137e-13 s
time index  1740 t= 5.940000000000137e-13 s
time index  1741 t= 5.946000000000137e-13 s
time index  1742 t= 5.952000000000138e-13 s
time index  1743 t= 5.958000000000138e-13 s
time index  1744 t= 5.964000000000138e-13 s
time index  1745 t= 5.970000000000138e-13 s
time index  1746 t= 5.976000000000138e-13 s
time index  1747 t= 5.982000000000138e-13 s
time index  1748 t= 5.988000000000139e-13 s
time index  1749 t= 5.994000000000139e-13 s
time index  1750 t= 6.000000000000139e-13 s
time index  1751 t= 6.006000000000139e-13 s
time index  1752 t= 6.012000000000139e-13 s
time index  1753 t= 6.01800000000014e-13 s
time index  1754 t= 6.02400000000014e-13 s
time index  1755 t= 6.03000000000014e-13 s
time index  1756 t= 6.03600000000014e-13 s
time index  1757 t= 6.04200000000014e-13 s
time index  1758 t= 6.04800000000014e-13 s
time index  1759 t= 6.054000000000141e-13 s
time index  1760 t= 6.060000000000141e-13 s
time index  1761 t= 6.066000000000141e-13 s
time index  1762 t= 6.072000000000141e-13 s
time index  1763 t= 6.078000000000141e-13 s
time index  1764 t= 6.084000000000141e-13 s
time index  1765 t= 6.090000000000142e-13 s
time index  1766 t= 6.096000000000142e-13 s
time index  1767 t= 6.102000000000142e-13 s
time index  1768 t= 6.108000000000142e-13 s
time index  1769 t= 6.114000000000142e-13 s
time index  1770 t= 6.120000000000143e-13 s
time index  1771 t= 6.126000000000143e-13 s
time index  1772 t= 6.132000000000143e-13 s
time index  1773 t= 6.138000000000143e-13 s
time index  1774 t= 6.144000000000143e-13 s
time index  1775 t= 6.150000000000143e-13 s
time index  1776 t= 6.156000000000144e-13 s
time index  1777 t= 6.162000000000144e-13 s
time index  1778 t= 6.168000000000144e-13 s
time index  1779 t= 6.174000000000144e-13 s
time index  1780 t= 6.180000000000144e-13 s
time index  1781 t= 6.186000000000144e-13 s
time index  1782 t= 6.192000000000145e-13 s
time index  1783 t= 6.198000000000145e-13 s
time index  1784 t= 6.204000000000145e-13 s
time index  1785 t= 6.210000000000145e-13 s
time index  1786 t= 6.216000000000145e-13 s
time index  1787 t= 6.222000000000146e-13 s
time index  1788 t= 6.228000000000146e-13 s
time index  1789 t= 6.234000000000146e-13 s
time index  1790 t= 6.240000000000146e-13 s
time index  1791 t= 6.246000000000146e-13 s
time index  1792 t= 6.252000000000146e-13 s
time index  1793 t= 6.258000000000147e-13 s
time index  1794 t= 6.264000000000147e-13 s
time index  1795 t= 6.270000000000147e-13 s
time index  1796 t= 6.276000000000147e-13 s
time index  1797 t= 6.282000000000147e-13 s
time index  1798 t= 6.288000000000147e-13 s
time index  1799 t= 6.294000000000148e-13 s
time index  1800 t= 6.300000000000148e-13 s
time index  1801 t= 6.306000000000148e-13 s
time index  1802 t= 6.312000000000148e-13 s
time index  1803 t= 6.318000000000148e-13 s
time index  1804 t= 6.324000000000149e-13 s
time index  1805 t= 6.330000000000149e-13 s
time index  1806 t= 6.336000000000149e-13 s
time index  1807 t= 6.342000000000149e-13 s
time index  1808 t= 6.348000000000149e-13 s
time index  1809 t= 6.354000000000149e-13 s
time index  1810 t= 6.36000000000015e-13 s
time index  1811 t= 6.36600000000015e-13 s
time index  1812 t= 6.37200000000015e-13 s
time index  1813 t= 6.37800000000015e-13 s
time index  1814 t= 6.38400000000015e-13 s
time index  1815 t= 6.39000000000015e-13 s
time index  1816 t= 6.396000000000151e-13 s
time index  1817 t= 6.402000000000151e-13 s
time index  1818 t= 6.408000000000151e-13 s
time index  1819 t= 6.414000000000151e-13 s
time index  1820 t= 6.420000000000151e-13 s
time index  1821 t= 6.426000000000152e-13 s
time index  1822 t= 6.432000000000152e-13 s
time index  1823 t= 6.438000000000152e-13 s
time index  1824 t= 6.444000000000152e-13 s
time index  1825 t= 6.450000000000152e-13 s
time index  1826 t= 6.456000000000152e-13 s
time index  1827 t= 6.462000000000153e-13 s
time index  1828 t= 6.468000000000153e-13 s
time index  1829 t= 6.474000000000153e-13 s
time index  1830 t= 6.480000000000153e-13 s
time index  1831 t= 6.486000000000153e-13 s
time index  1832 t= 6.492000000000153e-13 s
time index  1833 t= 6.498000000000154e-13 s
time index  1834 t= 6.504000000000154e-13 s
time index  1835 t= 6.510000000000154e-13 s
time index  1836 t= 6.516000000000154e-13 s
time index  1837 t= 6.522000000000154e-13 s
time index  1838 t= 6.528000000000155e-13 s
time index  1839 t= 6.534000000000155e-13 s
time index  1840 t= 6.540000000000155e-13 s
time index  1841 t= 6.546000000000155e-13 s
time index  1842 t= 6.552000000000155e-13 s
time index  1843 t= 6.558000000000155e-13 s
time index  1844 t= 6.564000000000156e-13 s
time index  1845 t= 6.570000000000156e-13 s
time index  1846 t= 6.576000000000156e-13 s
time index  1847 t= 6.582000000000156e-13 s
time index  1848 t= 6.588000000000156e-13 s
time index  1849 t= 6.594000000000156e-13 s
time index  1850 t= 6.600000000000157e-13 s
time index  1851 t= 6.606000000000157e-13 s
time index  1852 t= 6.612000000000157e-13 s
time index  1853 t= 6.618000000000157e-13 s
time index  1854 t= 6.624000000000157e-13 s
time index  1855 t= 6.630000000000158e-13 s
time index  1856 t= 6.636000000000158e-13 s
time index  1857 t= 6.642000000000158e-13 s
time index  1858 t= 6.648000000000158e-13 s
time index  1859 t= 6.654000000000158e-13 s
time index  1860 t= 6.660000000000158e-13 s
time index  1861 t= 6.666000000000159e-13 s
time index  1862 t= 6.672000000000159e-13 s
time index  1863 t= 6.678000000000159e-13 s
time index  1864 t= 6.684000000000159e-13 s
time index  1865 t= 6.690000000000159e-13 s
time index  1866 t= 6.696000000000159e-13 s
time index  1867 t= 6.70200000000016e-13 s
time index  1868 t= 6.70800000000016e-13 s
time index  1869 t= 6.71400000000016e-13 s
time index  1870 t= 6.72000000000016e-13 s
time index  1871 t= 6.72600000000016e-13 s
time index  1872 t= 6.732000000000161e-13 s
time index  1873 t= 6.738000000000161e-13 s
time index  1874 t= 6.744000000000161e-13 s
time index  1875 t= 6.750000000000161e-13 s
time index  1876 t= 6.756000000000161e-13 s
time index  1877 t= 6.762000000000161e-13 s
time index  1878 t= 6.768000000000162e-13 s
time index  1879 t= 6.774000000000162e-13 s
time index  1880 t= 6.780000000000162e-13 s
time index  1881 t= 6.786000000000162e-13 s
time index  1882 t= 6.792000000000162e-13 s
time index  1883 t= 6.798000000000162e-13 s
time index  1884 t= 6.804000000000163e-13 s
time index  1885 t= 6.810000000000163e-13 s
time index  1886 t= 6.816000000000163e-13 s
time index  1887 t= 6.822000000000163e-13 s
time index  1888 t= 6.828000000000163e-13 s
time index  1889 t= 6.834000000000164e-13 s
time index  1890 t= 6.840000000000164e-13 s
time index  1891 t= 6.846000000000164e-13 s
time index  1892 t= 6.852000000000164e-13 s
time index  1893 t= 6.858000000000164e-13 s
time index  1894 t= 6.864000000000164e-13 s
time index  1895 t= 6.870000000000165e-13 s
time index  1896 t= 6.876000000000165e-13 s
time index  1897 t= 6.882000000000165e-13 s
time index  1898 t= 6.888000000000165e-13 s
time index  1899 t= 6.894000000000165e-13 s
time index  1900 t= 6.900000000000165e-13 s
time index  1901 t= 6.906000000000166e-13 s
time index  1902 t= 6.912000000000166e-13 s
time index  1903 t= 6.918000000000166e-13 s
time index  1904 t= 6.924000000000166e-13 s
time index  1905 t= 6.930000000000166e-13 s
time index  1906 t= 6.936000000000167e-13 s
time index  1907 t= 6.942000000000167e-13 s
time index  1908 t= 6.948000000000167e-13 s
time index  1909 t= 6.954000000000167e-13 s
time index  1910 t= 6.960000000000167e-13 s
time index  1911 t= 6.966000000000167e-13 s
time index  1912 t= 6.972000000000168e-13 s
time index  1913 t= 6.978000000000168e-13 s
time index  1914 t= 6.984000000000168e-13 s
time index  1915 t= 6.990000000000168e-13 s
time index  1916 t= 6.996000000000168e-13 s
time index  1917 t= 7.002000000000168e-13 s
time index  1918 t= 7.008000000000169e-13 s
time index  1919 t= 7.014000000000169e-13 s
time index  1920 t= 7.020000000000169e-13 s
time index  1921 t= 7.026000000000169e-13 s
time index  1922 t= 7.032000000000169e-13 s
time index  1923 t= 7.03800000000017e-13 s
time index  1924 t= 7.04400000000017e-13 s
time index  1925 t= 7.05000000000017e-13 s
time index  1926 t= 7.05600000000017e-13 s
time index  1927 t= 7.06200000000017e-13 s
time index  1928 t= 7.06800000000017e-13 s
time index  1929 t= 7.074000000000171e-13 s
time index  1930 t= 7.080000000000171e-13 s
time index  1931 t= 7.086000000000171e-13 s
time index  1932 t= 7.092000000000171e-13 s
time index  1933 t= 7.098000000000171e-13 s
time index  1934 t= 7.104000000000171e-13 s
time index  1935 t= 7.110000000000172e-13 s
time index  1936 t= 7.116000000000172e-13 s
time index  1937 t= 7.122000000000172e-13 s
time index  1938 t= 7.128000000000172e-13 s
time index  1939 t= 7.134000000000172e-13 s
time index  1940 t= 7.140000000000173e-13 s
time index  1941 t= 7.146000000000173e-13 s
time index  1942 t= 7.152000000000173e-13 s
time index  1943 t= 7.158000000000173e-13 s
time index  1944 t= 7.164000000000173e-13 s
time index  1945 t= 7.170000000000173e-13 s
time index  1946 t= 7.176000000000174e-13 s
time index  1947 t= 7.182000000000174e-13 s
time index  1948 t= 7.188000000000174e-13 s
time index  1949 t= 7.194000000000174e-13 s
time index  1950 t= 7.200000000000174e-13 s
time index  1951 t= 7.206000000000174e-13 s
time index  1952 t= 7.212000000000175e-13 s
time index  1953 t= 7.218000000000175e-13 s
time index  1954 t= 7.224000000000175e-13 s
time index  1955 t= 7.230000000000175e-13 s
time index  1956 t= 7.236000000000175e-13 s
time index  1957 t= 7.242000000000176e-13 s
time index  1958 t= 7.248000000000176e-13 s
time index  1959 t= 7.254000000000176e-13 s
time index  1960 t= 7.260000000000176e-13 s
time index  1961 t= 7.266000000000176e-13 s
time index  1962 t= 7.272000000000176e-13 s
time index  1963 t= 7.278000000000177e-13 s
time index  1964 t= 7.284000000000177e-13 s
time index  1965 t= 7.290000000000177e-13 s
time index  1966 t= 7.296000000000177e-13 s
time index  1967 t= 7.302000000000177e-13 s
time index  1968 t= 7.308000000000177e-13 s
time index  1969 t= 7.314000000000178e-13 s
time index  1970 t= 7.320000000000178e-13 s
time index  1971 t= 7.326000000000178e-13 s
time index  1972 t= 7.332000000000178e-13 s
time index  1973 t= 7.338000000000178e-13 s
time index  1974 t= 7.344000000000179e-13 s
time index  1975 t= 7.350000000000179e-13 s
time index  1976 t= 7.356000000000179e-13 s
time index  1977 t= 7.362000000000179e-13 s
time index  1978 t= 7.368000000000179e-13 s
time index  1979 t= 7.374000000000179e-13 s
time index  1980 t= 7.38000000000018e-13 s
time index  1981 t= 7.38600000000018e-13 s
time index  1982 t= 7.39200000000018e-13 s
time index  1983 t= 7.39800000000018e-13 s
time index  1984 t= 7.40400000000018e-13 s
time index  1985 t= 7.41000000000018e-13 s
time index  1986 t= 7.416000000000181e-13 s
time index  1987 t= 7.422000000000181e-13 s
time index  1988 t= 7.428000000000181e-13 s
time index  1989 t= 7.434000000000181e-13 s
time index  1990 t= 7.440000000000181e-13 s
time index  1991 t= 7.446000000000182e-13 s
time index  1992 t= 7.452000000000182e-13 s
time index  1993 t= 7.458000000000182e-13 s
time index  1994 t= 7.464000000000182e-13 s
time index  1995 t= 7.470000000000182e-13 s
time index  1996 t= 7.476000000000182e-13 s
time index  1997 t= 7.482000000000183e-13 s
time index  1998 t= 7.488000000000183e-13 s
time index  1999 t= 7.494000000000183e-13 s
time index  2000 t= 7.500000000000183e-13 s
time index  2001 t= 7.507500000000183e-13 s
time index  2002 t= 7.515000000000183e-13 s
time index  2003 t= 7.522500000000182e-13 s
time index  2004 t= 7.530000000000182e-13 s
time index  2005 t= 7.537500000000182e-13 s
time index  2006 t= 7.545000000000181e-13 s
time index  2007 t= 7.552500000000181e-13 s
time index  2008 t= 7.560000000000181e-13 s
time index  2009 t= 7.567500000000181e-13 s
time index  2010 t= 7.57500000000018e-13 s
time index  2011 t= 7.58250000000018e-13 s
time index  2012 t= 7.59000000000018e-13 s
time index  2013 t= 7.597500000000179e-13 s
time index  2014 t= 7.605000000000179e-13 s
time index  2015 t= 7.612500000000179e-13 s
time index  2016 t= 7.620000000000179e-13 s
time index  2017 t= 7.627500000000178e-13 s
time index  2018 t= 7.635000000000178e-13 s
time index  2019 t= 7.642500000000178e-13 s
time index  2020 t= 7.650000000000177e-13 s
time index  2021 t= 7.657500000000177e-13 s
time index  2022 t= 7.665000000000177e-13 s
time index  2023 t= 7.672500000000177e-13 s
time index  2024 t= 7.680000000000176e-13 s
time index  2025 t= 7.687500000000176e-13 s
time index  2026 t= 7.695000000000176e-13 s
time index  2027 t= 7.702500000000175e-13 s
time index  2028 t= 7.710000000000175e-13 s
time index  2029 t= 7.717500000000175e-13 s
time index  2030 t= 7.725000000000175e-13 s
time index  2031 t= 7.732500000000174e-13 s
time index  2032 t= 7.740000000000174e-13 s
time index  2033 t= 7.747500000000174e-13 s
time index  2034 t= 7.755000000000173e-13 s
time index  2035 t= 7.762500000000173e-13 s
time index  2036 t= 7.770000000000173e-13 s
time index  2037 t= 7.777500000000173e-13 s
time index  2038 t= 7.785000000000172e-13 s
time index  2039 t= 7.792500000000172e-13 s
time index  2040 t= 7.800000000000172e-13 s
time index  2041 t= 7.807500000000171e-13 s
time index  2042 t= 7.815000000000171e-13 s
time index  2043 t= 7.822500000000171e-13 s
time index  2044 t= 7.830000000000171e-13 s
time index  2045 t= 7.83750000000017e-13 s
time index  2046 t= 7.84500000000017e-13 s
time index  2047 t= 7.85250000000017e-13 s
time index  2048 t= 7.860000000000169e-13 s
time index  2049 t= 7.867500000000169e-13 s
time index  2050 t= 7.875000000000169e-13 s
time index  2051 t= 7.882500000000169e-13 s
time index  2052 t= 7.890000000000168e-13 s
time index  2053 t= 7.897500000000168e-13 s
time index  2054 t= 7.905000000000168e-13 s
time index  2055 t= 7.912500000000167e-13 s
time index  2056 t= 7.920000000000167e-13 s
time index  2057 t= 7.927500000000167e-13 s
time index  2058 t= 7.935000000000167e-13 s
time index  2059 t= 7.942500000000166e-13 s
time index  2060 t= 7.950000000000166e-13 s
time index  2061 t= 7.957500000000166e-13 s
time index  2062 t= 7.965000000000165e-13 s
time index  2063 t= 7.972500000000165e-13 s
time index  2064 t= 7.980000000000165e-13 s
time index  2065 t= 7.987500000000165e-13 s
time index  2066 t= 7.995000000000164e-13 s
time index  2067 t= 8.002500000000164e-13 s
time index  2068 t= 8.010000000000164e-13 s
time index  2069 t= 8.017500000000163e-13 s
time index  2070 t= 8.025000000000163e-13 s
time index  2071 t= 8.032500000000163e-13 s
time index  2072 t= 8.040000000000163e-13 s
time index  2073 t= 8.047500000000162e-13 s
time index  2074 t= 8.055000000000162e-13 s
time index  2075 t= 8.062500000000162e-13 s
time index  2076 t= 8.070000000000162e-13 s
time index  2077 t= 8.077500000000161e-13 s
time index  2078 t= 8.085000000000161e-13 s
time index  2079 t= 8.092500000000161e-13 s
time index  2080 t= 8.10000000000016e-13 s
time index  2081 t= 8.10750000000016e-13 s
time index  2082 t= 8.11500000000016e-13 s
time index  2083 t= 8.12250000000016e-13 s
time index  2084 t= 8.130000000000159e-13 s
time index  2085 t= 8.137500000000159e-13 s
time index  2086 t= 8.145000000000159e-13 s
time index  2087 t= 8.152500000000158e-13 s
time index  2088 t= 8.160000000000158e-13 s
time index  2089 t= 8.167500000000158e-13 s
time index  2090 t= 8.175000000000158e-13 s
time index  2091 t= 8.182500000000157e-13 s
time index  2092 t= 8.190000000000157e-13 s
time index  2093 t= 8.197500000000157e-13 s
time index  2094 t= 8.205000000000156e-13 s
time index  2095 t= 8.212500000000156e-13 s
time index  2096 t= 8.220000000000156e-13 s
time index  2097 t= 8.227500000000156e-13 s
time index  2098 t= 8.235000000000155e-13 s
time index  2099 t= 8.242500000000155e-13 s
time index  2100 t= 8.250000000000155e-13 s
time index  2101 t= 8.257500000000154e-13 s
time index  2102 t= 8.265000000000154e-13 s
time index  2103 t= 8.272500000000154e-13 s
time index  2104 t= 8.280000000000154e-13 s
time index  2105 t= 8.287500000000153e-13 s
time index  2106 t= 8.295000000000153e-13 s
time index  2107 t= 8.302500000000153e-13 s
time index  2108 t= 8.310000000000152e-13 s
time index  2109 t= 8.317500000000152e-13 s
time index  2110 t= 8.325000000000152e-13 s
time index  2111 t= 8.332500000000152e-13 s
time index  2112 t= 8.340000000000151e-13 s
time index  2113 t= 8.347500000000151e-13 s
time index  2114 t= 8.355000000000151e-13 s
time index  2115 t= 8.36250000000015e-13 s
time index  2116 t= 8.37000000000015e-13 s
time index  2117 t= 8.37750000000015e-13 s
time index  2118 t= 8.38500000000015e-13 s
time index  2119 t= 8.392500000000149e-13 s
time index  2120 t= 8.400000000000149e-13 s
time index  2121 t= 8.407500000000149e-13 s
time index  2122 t= 8.415000000000148e-13 s
time index  2123 t= 8.422500000000148e-13 s
time index  2124 t= 8.430000000000148e-13 s
time index  2125 t= 8.437500000000148e-13 s
time index  2126 t= 8.445000000000147e-13 s
time index  2127 t= 8.452500000000147e-13 s
time index  2128 t= 8.460000000000147e-13 s
time index  2129 t= 8.467500000000146e-13 s
time index  2130 t= 8.475000000000146e-13 s
time index  2131 t= 8.482500000000146e-13 s
time index  2132 t= 8.490000000000146e-13 s
time index  2133 t= 8.497500000000145e-13 s
time index  2134 t= 8.505000000000145e-13 s
time index  2135 t= 8.512500000000145e-13 s
time index  2136 t= 8.520000000000144e-13 s
time index  2137 t= 8.527500000000144e-13 s
time index  2138 t= 8.535000000000144e-13 s
time index  2139 t= 8.542500000000144e-13 s
time index  2140 t= 8.550000000000143e-13 s
time index  2141 t= 8.557500000000143e-13 s
time index  2142 t= 8.565000000000143e-13 s
time index  2143 t= 8.572500000000142e-13 s
time index  2144 t= 8.580000000000142e-13 s
time index  2145 t= 8.587500000000142e-13 s
time index  2146 t= 8.595000000000142e-13 s
time index  2147 t= 8.602500000000141e-13 s
time index  2148 t= 8.610000000000141e-13 s
time index  2149 t= 8.617500000000141e-13 s
time index  2150 t= 8.62500000000014e-13 s
time index  2151 t= 8.63250000000014e-13 s
time index  2152 t= 8.64000000000014e-13 s
time index  2153 t= 8.64750000000014e-13 s
time index  2154 t= 8.655000000000139e-13 s
time index  2155 t= 8.662500000000139e-13 s
time index  2156 t= 8.670000000000139e-13 s
time index  2157 t= 8.677500000000138e-13 s
time index  2158 t= 8.685000000000138e-13 s
time index  2159 t= 8.692500000000138e-13 s
time index  2160 t= 8.700000000000138e-13 s
time index  2161 t= 8.707500000000137e-13 s
time index  2162 t= 8.715000000000137e-13 s
time index  2163 t= 8.722500000000137e-13 s
time index  2164 t= 8.730000000000136e-13 s
time index  2165 t= 8.737500000000136e-13 s
time index  2166 t= 8.745000000000136e-13 s
time index  2167 t= 8.752500000000136e-13 s
time index  2168 t= 8.760000000000135e-13 s
time index  2169 t= 8.767500000000135e-13 s
time index  2170 t= 8.775000000000135e-13 s
time index  2171 t= 8.782500000000134e-13 s
time index  2172 t= 8.790000000000134e-13 s
time index  2173 t= 8.797500000000134e-13 s
time index  2174 t= 8.805000000000134e-13 s
time index  2175 t= 8.812500000000133e-13 s
time index  2176 t= 8.820000000000133e-13 s
time index  2177 t= 8.827500000000133e-13 s
time index  2178 t= 8.835000000000132e-13 s
time index  2179 t= 8.842500000000132e-13 s
time index  2180 t= 8.850000000000132e-13 s
time index  2181 t= 8.857500000000132e-13 s
time index  2182 t= 8.865000000000131e-13 s
time index  2183 t= 8.872500000000131e-13 s
time index  2184 t= 8.880000000000131e-13 s
time index  2185 t= 8.88750000000013e-13 s
time index  2186 t= 8.89500000000013e-13 s
time index  2187 t= 8.90250000000013e-13 s
time index  2188 t= 8.91000000000013e-13 s
time index  2189 t= 8.917500000000129e-13 s
time index  2190 t= 8.925000000000129e-13 s
time index  2191 t= 8.932500000000129e-13 s
time index  2192 t= 8.940000000000129e-13 s
time index  2193 t= 8.947500000000128e-13 s
time index  2194 t= 8.955000000000128e-13 s
time index  2195 t= 8.962500000000128e-13 s
time index  2196 t= 8.970000000000127e-13 s
time index  2197 t= 8.977500000000127e-13 s
time index  2198 t= 8.985000000000127e-13 s
time index  2199 t= 8.992500000000127e-13 s
time index  2200 t= 9.000000000000126e-13 s
time index  2201 t= 9.007500000000126e-13 s
time index  2202 t= 9.015000000000126e-13 s
time index  2203 t= 9.022500000000125e-13 s
time index  2204 t= 9.030000000000125e-13 s
time index  2205 t= 9.037500000000125e-13 s
time index  2206 t= 9.045000000000125e-13 s
time index  2207 t= 9.052500000000124e-13 s
time index  2208 t= 9.060000000000124e-13 s
time index  2209 t= 9.067500000000124e-13 s
time index  2210 t= 9.075000000000123e-13 s
time index  2211 t= 9.082500000000123e-13 s
time index  2212 t= 9.090000000000123e-13 s
time index  2213 t= 9.097500000000124e-13 s
time index  2214 t= 9.105000000000123e-13 s
time index  2215 t= 9.112500000000123e-13 s
time index  2216 t= 9.120000000000123e-13 s
time index  2217 t= 9.127500000000122e-13 s
time index  2218 t= 9.135000000000122e-13 s
time index  2219 t= 9.142500000000122e-13 s
time index  2220 t= 9.150000000000122e-13 s
time index  2221 t= 9.157500000000121e-13 s
time index  2222 t= 9.16500000000012e-13 s
time index  2223 t= 9.17250000000012e-13 s
time index  2224 t= 9.18000000000012e-13 s
time index  2225 t= 9.18750000000012e-13 s
time index  2226 t= 9.19500000000012e-13 s
time index  2227 t= 9.20250000000012e-13 s
time index  2228 t= 9.21000000000012e-13 s
time index  2229 t= 9.21750000000012e-13 s
time index  2230 t= 9.225000000000119e-13 s
time index  2231 t= 9.232500000000118e-13 s
time index  2232 t= 9.240000000000118e-13 s
time index  2233 t= 9.247500000000118e-13 s
time index  2234 t= 9.255000000000118e-13 s
time index  2235 t= 9.262500000000117e-13 s
time index  2236 t= 9.270000000000117e-13 s
time index  2237 t= 9.277500000000117e-13 s
time index  2238 t= 9.285000000000116e-13 s
time index  2239 t= 9.292500000000116e-13 s
time index  2240 t= 9.300000000000116e-13 s
time index  2241 t= 9.307500000000116e-13 s
time index  2242 t= 9.315000000000115e-13 s
time index  2243 t= 9.322500000000115e-13 s
time index  2244 t= 9.330000000000115e-13 s
time index  2245 t= 9.337500000000114e-13 s
time index  2246 t= 9.345000000000114e-13 s
time index  2247 t= 9.352500000000114e-13 s
time index  2248 t= 9.360000000000114e-13 s
time index  2249 t= 9.367500000000113e-13 s
time index  2250 t= 9.375000000000113e-13 s
time index  2251 t= 9.382500000000113e-13 s
time index  2252 t= 9.390000000000112e-13 s
time index  2253 t= 9.397500000000112e-13 s
time index  2254 t= 9.405000000000112e-13 s
time index  2255 t= 9.412500000000112e-13 s
time index  2256 t= 9.420000000000111e-13 s
time index  2257 t= 9.427500000000111e-13 s
time index  2258 t= 9.43500000000011e-13 s
time index  2259 t= 9.44250000000011e-13 s
time index  2260 t= 9.45000000000011e-13 s
time index  2261 t= 9.45750000000011e-13 s
time index  2262 t= 9.46500000000011e-13 s
time index  2263 t= 9.47250000000011e-13 s
time index  2264 t= 9.48000000000011e-13 s
time index  2265 t= 9.487500000000109e-13 s
time index  2266 t= 9.495000000000108e-13 s
time index  2267 t= 9.502500000000108e-13 s
time index  2268 t= 9.510000000000108e-13 s
time index  2269 t= 9.517500000000108e-13 s
time index  2270 t= 9.525000000000107e-13 s
time index  2271 t= 9.532500000000107e-13 s
time index  2272 t= 9.540000000000107e-13 s
time index  2273 t= 9.547500000000106e-13 s
time index  2274 t= 9.555000000000106e-13 s
time index  2275 t= 9.562500000000106e-13 s
time index  2276 t= 9.570000000000106e-13 s
time index  2277 t= 9.577500000000105e-13 s
time index  2278 t= 9.585000000000105e-13 s
time index  2279 t= 9.592500000000105e-13 s
time index  2280 t= 9.600000000000104e-13 s
time index  2281 t= 9.607500000000104e-13 s
time index  2282 t= 9.615000000000104e-13 s
time index  2283 t= 9.622500000000104e-13 s
time index  2284 t= 9.630000000000103e-13 s
time index  2285 t= 9.637500000000103e-13 s
time index  2286 t= 9.645000000000103e-13 s
time index  2287 t= 9.652500000000103e-13 s
time index  2288 t= 9.660000000000102e-13 s
time index  2289 t= 9.667500000000102e-13 s
time index  2290 t= 9.675000000000102e-13 s
time index  2291 t= 9.682500000000101e-13 s
time index  2292 t= 9.690000000000101e-13 s
time index  2293 t= 9.6975000000001e-13 s
time index  2294 t= 9.7050000000001e-13 s
time index  2295 t= 9.7125000000001e-13 s
time index  2296 t= 9.7200000000001e-13 s
time index  2297 t= 9.7275000000001e-13 s
time index  2298 t= 9.7350000000001e-13 s
time index  2299 t= 9.7425000000001e-13 s
time index  2300 t= 9.750000000000099e-13 s
time index  2301 t= 9.757500000000099e-13 s
time index  2302 t= 9.765000000000098e-13 s
time index  2303 t= 9.772500000000098e-13 s
time index  2304 t= 9.780000000000098e-13 s
time index  2305 t= 9.787500000000097e-13 s
time index  2306 t= 9.795000000000097e-13 s
time index  2307 t= 9.802500000000097e-13 s
time index  2308 t= 9.810000000000097e-13 s
time index  2309 t= 9.817500000000096e-13 s
time index  2310 t= 9.825000000000096e-13 s
time index  2311 t= 9.832500000000096e-13 s
time index  2312 t= 9.840000000000095e-13 s
time index  2313 t= 9.847500000000095e-13 s
time index  2314 t= 9.855000000000095e-13 s
time index  2315 t= 9.862500000000095e-13 s
time index  2316 t= 9.870000000000094e-13 s
time index  2317 t= 9.877500000000094e-13 s
time index  2318 t= 9.885000000000094e-13 s
time index  2319 t= 9.892500000000093e-13 s
time index  2320 t= 9.900000000000093e-13 s
time index  2321 t= 9.907500000000093e-13 s
time index  2322 t= 9.915000000000093e-13 s
time index  2323 t= 9.922500000000092e-13 s
time index  2324 t= 9.930000000000092e-13 s
time index  2325 t= 9.937500000000092e-13 s
time index  2326 t= 9.945000000000091e-13 s
time index  2327 t= 9.952500000000091e-13 s
time index  2328 t= 9.96000000000009e-13 s
time index  2329 t= 9.96750000000009e-13 s
time index  2330 t= 9.97500000000009e-13 s
time index  2331 t= 9.98250000000009e-13 s
time index  2332 t= 9.99000000000009e-13 s
time index  2333 t= 9.99750000000009e-13 s
time index  2334 t= 1.000500000000009e-12 s
time index  2335 t= 1.0012500000000089e-12 s
time index  2336 t= 1.0020000000000089e-12 s
time index  2337 t= 1.0027500000000088e-12 s
time index  2338 t= 1.0035000000000088e-12 s
time index  2339 t= 1.0042500000000088e-12 s
time index  2340 t= 1.0050000000000087e-12 s
time index  2341 t= 1.0057500000000087e-12 s
time index  2342 t= 1.0065000000000087e-12 s
time index  2343 t= 1.0072500000000087e-12 s
time index  2344 t= 1.0080000000000086e-12 s
time index  2345 t= 1.0087500000000086e-12 s
time index  2346 t= 1.0095000000000086e-12 s
time index  2347 t= 1.0102500000000085e-12 s
time index  2348 t= 1.0110000000000085e-12 s
time index  2349 t= 1.0117500000000085e-12 s
time index  2350 t= 1.0125000000000085e-12 s
time index  2351 t= 1.0132500000000084e-12 s
time index  2352 t= 1.0140000000000084e-12 s
time index  2353 t= 1.0147500000000084e-12 s
time index  2354 t= 1.0155000000000083e-12 s
time index  2355 t= 1.0162500000000083e-12 s
time index  2356 t= 1.0170000000000083e-12 s
time index  2357 t= 1.0177500000000083e-12 s
time index  2358 t= 1.0185000000000082e-12 s
time index  2359 t= 1.0192500000000082e-12 s
time index  2360 t= 1.0200000000000082e-12 s
time index  2361 t= 1.0207500000000081e-12 s
time index  2362 t= 1.0215000000000081e-12 s
time index  2363 t= 1.022250000000008e-12 s
time index  2364 t= 1.023000000000008e-12 s
time index  2365 t= 1.023750000000008e-12 s
time index  2366 t= 1.024500000000008e-12 s
time index  2367 t= 1.025250000000008e-12 s
time index  2368 t= 1.026000000000008e-12 s
time index  2369 t= 1.026750000000008e-12 s
time index  2370 t= 1.0275000000000079e-12 s
time index  2371 t= 1.0282500000000079e-12 s
time index  2372 t= 1.0290000000000078e-12 s
time index  2373 t= 1.0297500000000078e-12 s
time index  2374 t= 1.0305000000000078e-12 s
time index  2375 t= 1.0312500000000077e-12 s
time index  2376 t= 1.0320000000000077e-12 s
time index  2377 t= 1.0327500000000077e-12 s
time index  2378 t= 1.0335000000000077e-12 s
time index  2379 t= 1.0342500000000076e-12 s
time index  2380 t= 1.0350000000000076e-12 s
time index  2381 t= 1.0357500000000076e-12 s
time index  2382 t= 1.0365000000000075e-12 s
time index  2383 t= 1.0372500000000075e-12 s
time index  2384 t= 1.0380000000000075e-12 s
time index  2385 t= 1.0387500000000075e-12 s
time index  2386 t= 1.0395000000000074e-12 s
time index  2387 t= 1.0402500000000074e-12 s
time index  2388 t= 1.0410000000000074e-12 s
time index  2389 t= 1.0417500000000073e-12 s
time index  2390 t= 1.0425000000000073e-12 s
time index  2391 t= 1.0432500000000073e-12 s
time index  2392 t= 1.0440000000000073e-12 s
time index  2393 t= 1.0447500000000072e-12 s
time index  2394 t= 1.0455000000000072e-12 s
time index  2395 t= 1.0462500000000072e-12 s
time index  2396 t= 1.0470000000000072e-12 s
time index  2397 t= 1.0477500000000071e-12 s
time index  2398 t= 1.048500000000007e-12 s
time index  2399 t= 1.049250000000007e-12 s
time index  2400 t= 1.050000000000007e-12 s
time index  2401 t= 1.050750000000007e-12 s
time index  2402 t= 1.051500000000007e-12 s
time index  2403 t= 1.052250000000007e-12 s
time index  2404 t= 1.053000000000007e-12 s
time index  2405 t= 1.0537500000000069e-12 s
time index  2406 t= 1.0545000000000069e-12 s
time index  2407 t= 1.0552500000000068e-12 s
time index  2408 t= 1.0560000000000068e-12 s
time index  2409 t= 1.0567500000000068e-12 s
time index  2410 t= 1.0575000000000068e-12 s
time index  2411 t= 1.0582500000000067e-12 s
time index  2412 t= 1.0590000000000067e-12 s
time index  2413 t= 1.0597500000000067e-12 s
time index  2414 t= 1.0605000000000066e-12 s
time index  2415 t= 1.0612500000000066e-12 s
time index  2416 t= 1.0620000000000066e-12 s
time index  2417 t= 1.0627500000000066e-12 s
time index  2418 t= 1.0635000000000065e-12 s
time index  2419 t= 1.0642500000000065e-12 s
time index  2420 t= 1.0650000000000065e-12 s
time index  2421 t= 1.0657500000000064e-12 s
time index  2422 t= 1.0665000000000064e-12 s
time index  2423 t= 1.0672500000000064e-12 s
time index  2424 t= 1.0680000000000064e-12 s
time index  2425 t= 1.0687500000000063e-12 s
time index  2426 t= 1.0695000000000063e-12 s
time index  2427 t= 1.0702500000000063e-12 s
time index  2428 t= 1.0710000000000062e-12 s
time index  2429 t= 1.0717500000000062e-12 s
time index  2430 t= 1.0725000000000062e-12 s
time index  2431 t= 1.0732500000000062e-12 s
time index  2432 t= 1.0740000000000061e-12 s
time index  2433 t= 1.074750000000006e-12 s
time index  2434 t= 1.075500000000006e-12 s
time index  2435 t= 1.076250000000006e-12 s
time index  2436 t= 1.077000000000006e-12 s
time index  2437 t= 1.077750000000006e-12 s
time index  2438 t= 1.078500000000006e-12 s
time index  2439 t= 1.079250000000006e-12 s
time index  2440 t= 1.080000000000006e-12 s
time index  2441 t= 1.0807500000000059e-12 s
time index  2442 t= 1.0815000000000058e-12 s
time index  2443 t= 1.0822500000000058e-12 s
time index  2444 t= 1.0830000000000058e-12 s
time index  2445 t= 1.0837500000000058e-12 s
time index  2446 t= 1.0845000000000057e-12 s
time index  2447 t= 1.0852500000000057e-12 s
time index  2448 t= 1.0860000000000057e-12 s
time index  2449 t= 1.0867500000000056e-12 s
time index  2450 t= 1.0875000000000056e-12 s
time index  2451 t= 1.0882500000000056e-12 s
time index  2452 t= 1.0890000000000056e-12 s
time index  2453 t= 1.0897500000000055e-12 s
time index  2454 t= 1.0905000000000055e-12 s
time index  2455 t= 1.0912500000000055e-12 s
time index  2456 t= 1.0920000000000054e-12 s
time index  2457 t= 1.0927500000000054e-12 s
time index  2458 t= 1.0935000000000054e-12 s
time index  2459 t= 1.0942500000000054e-12 s
time index  2460 t= 1.0950000000000053e-12 s
time index  2461 t= 1.0957500000000053e-12 s
time index  2462 t= 1.0965000000000053e-12 s
time index  2463 t= 1.0972500000000052e-12 s
time index  2464 t= 1.0980000000000052e-12 s
time index  2465 t= 1.0987500000000052e-12 s
time index  2466 t= 1.0995000000000052e-12 s
time index  2467 t= 1.1002500000000051e-12 s
time index  2468 t= 1.1010000000000051e-12 s
time index  2469 t= 1.101750000000005e-12 s
time index  2470 t= 1.102500000000005e-12 s
time index  2471 t= 1.103250000000005e-12 s
time index  2472 t= 1.104000000000005e-12 s
time index  2473 t= 1.104750000000005e-12 s
time index  2474 t= 1.105500000000005e-12 s
time index  2475 t= 1.106250000000005e-12 s
time index  2476 t= 1.1070000000000049e-12 s
time index  2477 t= 1.1077500000000048e-12 s
time index  2478 t= 1.1085000000000048e-12 s
time index  2479 t= 1.1092500000000048e-12 s
time index  2480 t= 1.1100000000000048e-12 s
time index  2481 t= 1.1107500000000047e-12 s
time index  2482 t= 1.1115000000000047e-12 s
time index  2483 t= 1.1122500000000047e-12 s
time index  2484 t= 1.1130000000000046e-12 s
time index  2485 t= 1.1137500000000046e-12 s
time index  2486 t= 1.1145000000000046e-12 s
time index  2487 t= 1.1152500000000046e-12 s
time index  2488 t= 1.1160000000000045e-12 s
time index  2489 t= 1.1167500000000045e-12 s
time index  2490 t= 1.1175000000000045e-12 s
time index  2491 t= 1.1182500000000044e-12 s
time index  2492 t= 1.1190000000000044e-12 s
time index  2493 t= 1.1197500000000044e-12 s
time index  2494 t= 1.1205000000000044e-12 s
time index  2495 t= 1.1212500000000043e-12 s
time index  2496 t= 1.1220000000000043e-12 s
time index  2497 t= 1.1227500000000043e-12 s
time index  2498 t= 1.1235000000000042e-12 s
time index  2499 t= 1.1242500000000042e-12 s
time index  2500 t= 1.1250000000000042e-12 s
time index  2501 t= 1.1259000000000041e-12 s
time index  2502 t= 1.126800000000004e-12 s
time index  2503 t= 1.127700000000004e-12 s
time index  2504 t= 1.1286000000000039e-12 s
time index  2505 t= 1.1295000000000038e-12 s
time index  2506 t= 1.1304000000000037e-12 s
time index  2507 t= 1.1313000000000037e-12 s
time index  2508 t= 1.1322000000000036e-12 s
time index  2509 t= 1.1331000000000035e-12 s
time index  2510 t= 1.1340000000000034e-12 s
time index  2511 t= 1.1349000000000034e-12 s
time index  2512 t= 1.1358000000000033e-12 s
time index  2513 t= 1.1367000000000032e-12 s
time index  2514 t= 1.1376000000000031e-12 s
time index  2515 t= 1.138500000000003e-12 s
time index  2516 t= 1.139400000000003e-12 s
time index  2517 t= 1.140300000000003e-12 s
time index  2518 t= 1.1412000000000029e-12 s
time index  2519 t= 1.1421000000000028e-12 s
time index  2520 t= 1.1430000000000027e-12 s
time index  2521 t= 1.1439000000000026e-12 s
time index  2522 t= 1.1448000000000026e-12 s
time index  2523 t= 1.1457000000000025e-12 s
time index  2524 t= 1.1466000000000024e-12 s
time index  2525 t= 1.1475000000000023e-12 s
time index  2526 t= 1.1484000000000023e-12 s
time index  2527 t= 1.1493000000000022e-12 s
time index  2528 t= 1.1502000000000021e-12 s
time index  2529 t= 1.151100000000002e-12 s
time index  2530 t= 1.152000000000002e-12 s
time index  2531 t= 1.1529000000000019e-12 s
time index  2532 t= 1.1538000000000018e-12 s
time index  2533 t= 1.1547000000000017e-12 s
time index  2534 t= 1.1556000000000017e-12 s
time index  2535 t= 1.1565000000000016e-12 s
time index  2536 t= 1.1574000000000015e-12 s
time index  2537 t= 1.1583000000000014e-12 s
time index  2538 t= 1.1592000000000014e-12 s
time index  2539 t= 1.1601000000000013e-12 s
time index  2540 t= 1.1610000000000012e-12 s
time index  2541 t= 1.1619000000000011e-12 s
time index  2542 t= 1.162800000000001e-12 s
time index  2543 t= 1.163700000000001e-12 s
time index  2544 t= 1.164600000000001e-12 s
time index  2545 t= 1.1655000000000008e-12 s
time index  2546 t= 1.1664000000000008e-12 s
time index  2547 t= 1.1673000000000007e-12 s
time index  2548 t= 1.1682000000000006e-12 s
time index  2549 t= 1.1691000000000005e-12 s
time index  2550 t= 1.1700000000000005e-12 s
time index  2551 t= 1.1709000000000004e-12 s
time index  2552 t= 1.1718000000000003e-12 s
time index  2553 t= 1.1727000000000002e-12 s
time index  2554 t= 1.1736000000000002e-12 s
time index  2555 t= 1.1745e-12 s
time index  2556 t= 1.1754e-12 s
time index  2557 t= 1.1763e-12 s
time index  2558 t= 1.1771999999999999e-12 s
time index  2559 t= 1.1780999999999998e-12 s
time index  2560 t= 1.1789999999999997e-12 s
time index  2561 t= 1.1798999999999996e-12 s
time index  2562 t= 1.1807999999999996e-12 s
time index  2563 t= 1.1816999999999995e-12 s
time index  2564 t= 1.1825999999999994e-12 s
time index  2565 t= 1.1834999999999993e-12 s
time index  2566 t= 1.1843999999999993e-12 s
time index  2567 t= 1.1852999999999992e-12 s
time index  2568 t= 1.1861999999999991e-12 s
time index  2569 t= 1.187099999999999e-12 s
time index  2570 t= 1.187999999999999e-12 s
time index  2571 t= 1.188899999999999e-12 s
time index  2572 t= 1.1897999999999988e-12 s
time index  2573 t= 1.1906999999999988e-12 s
time index  2574 t= 1.1915999999999987e-12 s
time index  2575 t= 1.1924999999999986e-12 s
time index  2576 t= 1.1933999999999985e-12 s
time index  2577 t= 1.1942999999999985e-12 s
time index  2578 t= 1.1951999999999984e-12 s
time index  2579 t= 1.1960999999999983e-12 s
time index  2580 t= 1.1969999999999982e-12 s
time index  2581 t= 1.1978999999999982e-12 s
time index  2582 t= 1.198799999999998e-12 s
time index  2583 t= 1.199699999999998e-12 s
time index  2584 t= 1.200599999999998e-12 s
time index  2585 t= 1.2014999999999979e-12 s
time index  2586 t= 1.2023999999999978e-12 s
time index  2587 t= 1.2032999999999977e-12 s
time index  2588 t= 1.2041999999999976e-12 s
time index  2589 t= 1.2050999999999976e-12 s
time index  2590 t= 1.2059999999999975e-12 s
time index  2591 t= 1.2068999999999974e-12 s
time index  2592 t= 1.2077999999999973e-12 s
time index  2593 t= 1.2086999999999973e-12 s
time index  2594 t= 1.2095999999999972e-12 s
time index  2595 t= 1.2104999999999971e-12 s
time index  2596 t= 1.211399999999997e-12 s
time index  2597 t= 1.212299999999997e-12 s
time index  2598 t= 1.2131999999999969e-12 s
time index  2599 t= 1.2140999999999968e-12 s
time index  2600 t= 1.2149999999999967e-12 s
time index  2601 t= 1.2158999999999967e-12 s
time index  2602 t= 1.2167999999999966e-12 s
time index  2603 t= 1.2176999999999965e-12 s
time index  2604 t= 1.2185999999999964e-12 s
time index  2605 t= 1.2194999999999964e-12 s
time index  2606 t= 1.2203999999999963e-12 s
time index  2607 t= 1.2212999999999962e-12 s
time index  2608 t= 1.2221999999999961e-12 s
time index  2609 t= 1.223099999999996e-12 s
time index  2610 t= 1.223999999999996e-12 s
time index  2611 t= 1.224899999999996e-12 s
time index  2612 t= 1.2257999999999958e-12 s
time index  2613 t= 1.2266999999999958e-12 s
time index  2614 t= 1.2275999999999957e-12 s
time index  2615 t= 1.2284999999999956e-12 s
time index  2616 t= 1.2293999999999955e-12 s
time index  2617 t= 1.2302999999999955e-12 s
time index  2618 t= 1.2311999999999954e-12 s
time index  2619 t= 1.2320999999999953e-12 s
time index  2620 t= 1.2329999999999953e-12 s
time index  2621 t= 1.2338999999999952e-12 s
time index  2622 t= 1.2347999999999951e-12 s
time index  2623 t= 1.235699999999995e-12 s
time index  2624 t= 1.236599999999995e-12 s
time index  2625 t= 1.2374999999999949e-12 s
time index  2626 t= 1.2383999999999948e-12 s
time index  2627 t= 1.2392999999999947e-12 s
time index  2628 t= 1.2401999999999947e-12 s
time index  2629 t= 1.2410999999999946e-12 s
time index  2630 t= 1.2419999999999945e-12 s
time index  2631 t= 1.2428999999999944e-12 s
time index  2632 t= 1.2437999999999944e-12 s
time index  2633 t= 1.2446999999999943e-12 s
time index  2634 t= 1.2455999999999942e-12 s
time index  2635 t= 1.2464999999999941e-12 s
time index  2636 t= 1.247399999999994e-12 s
time index  2637 t= 1.248299999999994e-12 s
time index  2638 t= 1.249199999999994e-12 s
time index  2639 t= 1.2500999999999938e-12 s
time index  2640 t= 1.2509999999999938e-12 s
time index  2641 t= 1.2518999999999937e-12 s
time index  2642 t= 1.2527999999999936e-12 s
time index  2643 t= 1.2536999999999935e-12 s
time index  2644 t= 1.2545999999999935e-12 s
time index  2645 t= 1.2554999999999934e-12 s
time index  2646 t= 1.2563999999999933e-12 s
time index  2647 t= 1.2572999999999932e-12 s
time index  2648 t= 1.2581999999999932e-12 s
time index  2649 t= 1.259099999999993e-12 s
time index  2650 t= 1.259999999999993e-12 s
time index  2651 t= 1.260899999999993e-12 s
time index  2652 t= 1.2617999999999929e-12 s
time index  2653 t= 1.2626999999999928e-12 s
time index  2654 t= 1.2635999999999927e-12 s
time index  2655 t= 1.2644999999999926e-12 s
time index  2656 t= 1.2653999999999926e-12 s
time index  2657 t= 1.2662999999999925e-12 s
time index  2658 t= 1.2671999999999924e-12 s
time index  2659 t= 1.2680999999999923e-12 s
time index  2660 t= 1.2689999999999923e-12 s
time index  2661 t= 1.2698999999999922e-12 s
time index  2662 t= 1.2707999999999921e-12 s
time index  2663 t= 1.271699999999992e-12 s
time index  2664 t= 1.272599999999992e-12 s
time index  2665 t= 1.2734999999999919e-12 s
time index  2666 t= 1.2743999999999918e-12 s
time index  2667 t= 1.2752999999999917e-12 s
time index  2668 t= 1.2761999999999917e-12 s
time index  2669 t= 1.2770999999999916e-12 s
time index  2670 t= 1.2779999999999915e-12 s
time index  2671 t= 1.2788999999999915e-12 s
time index  2672 t= 1.2797999999999914e-12 s
time index  2673 t= 1.2806999999999913e-12 s
time index  2674 t= 1.2815999999999912e-12 s
time index  2675 t= 1.2824999999999912e-12 s
time index  2676 t= 1.283399999999991e-12 s
time index  2677 t= 1.284299999999991e-12 s
time index  2678 t= 1.285199999999991e-12 s
time index  2679 t= 1.2860999999999909e-12 s
time index  2680 t= 1.2869999999999908e-12 s
time index  2681 t= 1.2878999999999907e-12 s
time index  2682 t= 1.2887999999999906e-12 s
time index  2683 t= 1.2896999999999906e-12 s
time index  2684 t= 1.2905999999999905e-12 s
time index  2685 t= 1.2914999999999904e-12 s
time index  2686 t= 1.2923999999999903e-12 s
time index  2687 t= 1.2932999999999903e-12 s
time index  2688 t= 1.2941999999999902e-12 s
time index  2689 t= 1.2950999999999901e-12 s
time index  2690 t= 1.29599999999999e-12 s
time index  2691 t= 1.29689999999999e-12 s
time index  2692 t= 1.2977999999999899e-12 s
time index  2693 t= 1.2986999999999898e-12 s
time index  2694 t= 1.2995999999999897e-12 s
time index  2695 t= 1.3004999999999897e-12 s
time index  2696 t= 1.3013999999999896e-12 s
time index  2697 t= 1.3022999999999895e-12 s
time index  2698 t= 1.3031999999999894e-12 s
time index  2699 t= 1.3040999999999894e-12 s
time index  2700 t= 1.3049999999999893e-12 s
time index  2701 t= 1.3058999999999892e-12 s
time index  2702 t= 1.3067999999999891e-12 s
time index  2703 t= 1.307699999999989e-12 s
time index  2704 t= 1.308599999999989e-12 s
time index  2705 t= 1.309499999999989e-12 s
time index  2706 t= 1.3103999999999888e-12 s
time index  2707 t= 1.3112999999999888e-12 s
time index  2708 t= 1.3121999999999887e-12 s
time index  2709 t= 1.3130999999999886e-12 s
time index  2710 t= 1.3139999999999885e-12 s
time index  2711 t= 1.3148999999999885e-12 s
time index  2712 t= 1.3157999999999884e-12 s
time index  2713 t= 1.3166999999999883e-12 s
time index  2714 t= 1.3175999999999882e-12 s
time index  2715 t= 1.3184999999999882e-12 s
time index  2716 t= 1.319399999999988e-12 s
time index  2717 t= 1.320299999999988e-12 s
time index  2718 t= 1.321199999999988e-12 s
time index  2719 t= 1.3220999999999879e-12 s
time index  2720 t= 1.3229999999999878e-12 s
time index  2721 t= 1.3238999999999877e-12 s
time index  2722 t= 1.3247999999999877e-12 s
time index  2723 t= 1.3256999999999876e-12 s
time index  2724 t= 1.3265999999999875e-12 s
time index  2725 t= 1.3274999999999874e-12 s
time index  2726 t= 1.3283999999999874e-12 s
time index  2727 t= 1.3292999999999873e-12 s
time index  2728 t= 1.3301999999999872e-12 s
time index  2729 t= 1.3310999999999871e-12 s
time index  2730 t= 1.331999999999987e-12 s
time index  2731 t= 1.332899999999987e-12 s
time index  2732 t= 1.333799999999987e-12 s
time index  2733 t= 1.3346999999999868e-12 s
time index  2734 t= 1.3355999999999868e-12 s
time index  2735 t= 1.3364999999999867e-12 s
time index  2736 t= 1.3373999999999866e-12 s
time index  2737 t= 1.3382999999999865e-12 s
time index  2738 t= 1.3391999999999865e-12 s
time index  2739 t= 1.3400999999999864e-12 s
time index  2740 t= 1.3409999999999863e-12 s
time index  2741 t= 1.3418999999999862e-12 s
time index  2742 t= 1.3427999999999862e-12 s
time index  2743 t= 1.343699999999986e-12 s
time index  2744 t= 1.344599999999986e-12 s
time index  2745 t= 1.345499999999986e-12 s
time index  2746 t= 1.3463999999999859e-12 s
time index  2747 t= 1.3472999999999858e-12 s
time index  2748 t= 1.3481999999999857e-12 s
time index  2749 t= 1.3490999999999856e-12 s
time index  2750 t= 1.3499999999999856e-12 s
time index  2751 t= 1.3508999999999855e-12 s
time index  2752 t= 1.3517999999999854e-12 s
time index  2753 t= 1.3526999999999853e-12 s
time index  2754 t= 1.3535999999999853e-12 s
time index  2755 t= 1.3544999999999852e-12 s
time index  2756 t= 1.3553999999999851e-12 s
time index  2757 t= 1.356299999999985e-12 s
time index  2758 t= 1.357199999999985e-12 s
time index  2759 t= 1.3580999999999849e-12 s
time index  2760 t= 1.3589999999999848e-12 s
time index  2761 t= 1.3598999999999847e-12 s
time index  2762 t= 1.3607999999999847e-12 s
time index  2763 t= 1.3616999999999846e-12 s
time index  2764 t= 1.3625999999999845e-12 s
time index  2765 t= 1.3634999999999844e-12 s
time index  2766 t= 1.3643999999999844e-12 s
time index  2767 t= 1.3652999999999843e-12 s
time index  2768 t= 1.3661999999999842e-12 s
time index  2769 t= 1.3670999999999841e-12 s
time index  2770 t= 1.367999999999984e-12 s
time index  2771 t= 1.368899999999984e-12 s
time index  2772 t= 1.369799999999984e-12 s
time index  2773 t= 1.3706999999999838e-12 s
time index  2774 t= 1.3715999999999838e-12 s
time index  2775 t= 1.3724999999999837e-12 s
time index  2776 t= 1.3733999999999836e-12 s
time index  2777 t= 1.3742999999999836e-12 s
time index  2778 t= 1.3751999999999835e-12 s
time index  2779 t= 1.3760999999999834e-12 s
time index  2780 t= 1.3769999999999833e-12 s
time index  2781 t= 1.3778999999999833e-12 s
time index  2782 t= 1.3787999999999832e-12 s
time index  2783 t= 1.3796999999999831e-12 s
time index  2784 t= 1.380599999999983e-12 s
time index  2785 t= 1.381499999999983e-12 s
time index  2786 t= 1.3823999999999829e-12 s
time index  2787 t= 1.3832999999999828e-12 s
time index  2788 t= 1.3841999999999827e-12 s
time index  2789 t= 1.3850999999999827e-12 s
time index  2790 t= 1.3859999999999826e-12 s
time index  2791 t= 1.3868999999999825e-12 s
time index  2792 t= 1.3877999999999824e-12 s
time index  2793 t= 1.3886999999999824e-12 s
time index  2794 t= 1.3895999999999823e-12 s
time index  2795 t= 1.3904999999999822e-12 s
time index  2796 t= 1.3913999999999821e-12 s
time index  2797 t= 1.392299999999982e-12 s
time index  2798 t= 1.393199999999982e-12 s
time index  2799 t= 1.394099999999982e-12 s
time index  2800 t= 1.3949999999999818e-12 s
time index  2801 t= 1.3958999999999818e-12 s
time index  2802 t= 1.3967999999999817e-12 s
time index  2803 t= 1.3976999999999816e-12 s
time index  2804 t= 1.3985999999999815e-12 s
time index  2805 t= 1.3994999999999815e-12 s
time index  2806 t= 1.4003999999999814e-12 s
time index  2807 t= 1.4012999999999813e-12 s
time index  2808 t= 1.4021999999999812e-12 s
time index  2809 t= 1.4030999999999812e-12 s
time index  2810 t= 1.403999999999981e-12 s
time index  2811 t= 1.404899999999981e-12 s
time index  2812 t= 1.405799999999981e-12 s
time index  2813 t= 1.4066999999999809e-12 s
time index  2814 t= 1.4075999999999808e-12 s
time index  2815 t= 1.4084999999999807e-12 s
time index  2816 t= 1.4093999999999806e-12 s
time index  2817 t= 1.4102999999999806e-12 s
time index  2818 t= 1.4111999999999805e-12 s
time index  2819 t= 1.4120999999999804e-12 s
time index  2820 t= 1.4129999999999803e-12 s
time index  2821 t= 1.4138999999999803e-12 s
time index  2822 t= 1.4147999999999802e-12 s
time index  2823 t= 1.4156999999999801e-12 s
time index  2824 t= 1.41659999999998e-12 s
time index  2825 t= 1.41749999999998e-12 s
time index  2826 t= 1.41839999999998e-12 s
time index  2827 t= 1.4192999999999798e-12 s
time index  2828 t= 1.4201999999999798e-12 s
time index  2829 t= 1.4210999999999797e-12 s
time index  2830 t= 1.4219999999999796e-12 s
time index  2831 t= 1.4228999999999795e-12 s
time index  2832 t= 1.4237999999999795e-12 s
time index  2833 t= 1.4246999999999794e-12 s
time index  2834 t= 1.4255999999999793e-12 s
time index  2835 t= 1.4264999999999792e-12 s
time index  2836 t= 1.4273999999999792e-12 s
time index  2837 t= 1.428299999999979e-12 s
time index  2838 t= 1.429199999999979e-12 s
time index  2839 t= 1.430099999999979e-12 s
time index  2840 t= 1.4309999999999789e-12 s
time index  2841 t= 1.4318999999999788e-12 s
time index  2842 t= 1.4327999999999787e-12 s
time index  2843 t= 1.4336999999999786e-12 s
time index  2844 t= 1.4345999999999786e-12 s
time index  2845 t= 1.4354999999999785e-12 s
time index  2846 t= 1.4363999999999784e-12 s
time index  2847 t= 1.4372999999999783e-12 s
time index  2848 t= 1.4381999999999783e-12 s
time index  2849 t= 1.4390999999999782e-12 s
time index  2850 t= 1.4399999999999781e-12 s
time index  2851 t= 1.440899999999978e-12 s
time index  2852 t= 1.441799999999978e-12 s
time index  2853 t= 1.4426999999999779e-12 s
time index  2854 t= 1.4435999999999778e-12 s
time index  2855 t= 1.4444999999999777e-12 s
time index  2856 t= 1.4453999999999777e-12 s
time index  2857 t= 1.4462999999999776e-12 s
time index  2858 t= 1.4471999999999775e-12 s
time index  2859 t= 1.4480999999999774e-12 s
time index  2860 t= 1.4489999999999774e-12 s
time index  2861 t= 1.4498999999999773e-12 s
time index  2862 t= 1.4507999999999772e-12 s
time index  2863 t= 1.4516999999999771e-12 s
time index  2864 t= 1.452599999999977e-12 s
time index  2865 t= 1.453499999999977e-12 s
time index  2866 t= 1.454399999999977e-12 s
time index  2867 t= 1.4552999999999768e-12 s
time index  2868 t= 1.4561999999999768e-12 s
time index  2869 t= 1.4570999999999767e-12 s
time index  2870 t= 1.4579999999999766e-12 s
time index  2871 t= 1.4588999999999765e-12 s
time index  2872 t= 1.4597999999999765e-12 s
time index  2873 t= 1.4606999999999764e-12 s
time index  2874 t= 1.4615999999999763e-12 s
time index  2875 t= 1.4624999999999762e-12 s
time index  2876 t= 1.4633999999999762e-12 s
time index  2877 t= 1.464299999999976e-12 s
time index  2878 t= 1.465199999999976e-12 s
time index  2879 t= 1.466099999999976e-12 s
time index  2880 t= 1.4669999999999759e-12 s
time index  2881 t= 1.4678999999999758e-12 s
time index  2882 t= 1.4687999999999757e-12 s
time index  2883 t= 1.4696999999999757e-12 s
time index  2884 t= 1.4705999999999756e-12 s
time index  2885 t= 1.4714999999999755e-12 s
time index  2886 t= 1.4723999999999754e-12 s
time index  2887 t= 1.4732999999999754e-12 s
time index  2888 t= 1.4741999999999753e-12 s
time index  2889 t= 1.4750999999999752e-12 s
time index  2890 t= 1.4759999999999751e-12 s
time index  2891 t= 1.476899999999975e-12 s
time index  2892 t= 1.477799999999975e-12 s
time index  2893 t= 1.478699999999975e-12 s
time index  2894 t= 1.4795999999999748e-12 s
time index  2895 t= 1.4804999999999748e-12 s
time index  2896 t= 1.4813999999999747e-12 s
time index  2897 t= 1.4822999999999746e-12 s
time index  2898 t= 1.4831999999999745e-12 s
time index  2899 t= 1.4840999999999745e-12 s
time index  2900 t= 1.4849999999999744e-12 s
time index  2901 t= 1.4858999999999743e-12 s
time index  2902 t= 1.4867999999999742e-12 s
time index  2903 t= 1.4876999999999742e-12 s
time index  2904 t= 1.488599999999974e-12 s
time index  2905 t= 1.489499999999974e-12 s
time index  2906 t= 1.490399999999974e-12 s
time index  2907 t= 1.4912999999999739e-12 s
time index  2908 t= 1.4921999999999738e-12 s
time index  2909 t= 1.4930999999999737e-12 s
time index  2910 t= 1.4939999999999736e-12 s
time index  2911 t= 1.4948999999999736e-12 s
time index  2912 t= 1.4957999999999735e-12 s
time index  2913 t= 1.4966999999999734e-12 s
time index  2914 t= 1.4975999999999733e-12 s
time index  2915 t= 1.4984999999999733e-12 s
time index  2916 t= 1.4993999999999732e-12 s
time index  2917 t= 1.5002999999999731e-12 s
time index  2918 t= 1.501199999999973e-12 s
time index  2919 t= 1.502099999999973e-12 s
time index  2920 t= 1.5029999999999729e-12 s
time index  2921 t= 1.5038999999999728e-12 s
time index  2922 t= 1.5047999999999727e-12 s
time index  2923 t= 1.5056999999999727e-12 s
time index  2924 t= 1.5065999999999726e-12 s
time index  2925 t= 1.5074999999999725e-12 s
time index  2926 t= 1.5083999999999724e-12 s
time index  2927 t= 1.5092999999999724e-12 s
time index  2928 t= 1.5101999999999723e-12 s
time index  2929 t= 1.5110999999999722e-12 s
time index  2930 t= 1.5119999999999722e-12 s
time index  2931 t= 1.512899999999972e-12 s
time index  2932 t= 1.513799999999972e-12 s
time index  2933 t= 1.514699999999972e-12 s
time index  2934 t= 1.5155999999999719e-12 s
time index  2935 t= 1.5164999999999718e-12 s
time index  2936 t= 1.5173999999999717e-12 s
time index  2937 t= 1.5182999999999716e-12 s
time index  2938 t= 1.5191999999999716e-12 s
time index  2939 t= 1.5200999999999715e-12 s
time index  2940 t= 1.5209999999999714e-12 s
time index  2941 t= 1.5218999999999713e-12 s
time index  2942 t= 1.5227999999999713e-12 s
time index  2943 t= 1.5236999999999712e-12 s
time index  2944 t= 1.5245999999999711e-12 s
time index  2945 t= 1.525499999999971e-12 s
time index  2946 t= 1.526399999999971e-12 s
time index  2947 t= 1.5272999999999709e-12 s
time index  2948 t= 1.5281999999999708e-12 s
time index  2949 t= 1.5290999999999707e-12 s
time index  2950 t= 1.5299999999999707e-12 s
time index  2951 t= 1.5308999999999706e-12 s
time index  2952 t= 1.5317999999999705e-12 s
time index  2953 t= 1.5326999999999704e-12 s
time index  2954 t= 1.5335999999999704e-12 s
time index  2955 t= 1.5344999999999703e-12 s
time index  2956 t= 1.5353999999999702e-12 s
time index  2957 t= 1.5362999999999701e-12 s
time index  2958 t= 1.53719999999997e-12 s
time index  2959 t= 1.53809999999997e-12 s
time index  2960 t= 1.53899999999997e-12 s
time index  2961 t= 1.5398999999999698e-12 s
time index  2962 t= 1.5407999999999698e-12 s
time index  2963 t= 1.5416999999999697e-12 s
time index  2964 t= 1.5425999999999696e-12 s
time index  2965 t= 1.5434999999999695e-12 s
time index  2966 t= 1.5443999999999695e-12 s
time index  2967 t= 1.5452999999999694e-12 s
time index  2968 t= 1.5461999999999693e-12 s
time index  2969 t= 1.5470999999999692e-12 s
time index  2970 t= 1.5479999999999692e-12 s
time index  2971 t= 1.548899999999969e-12 s
time index  2972 t= 1.549799999999969e-12 s
time index  2973 t= 1.550699999999969e-12 s
time index  2974 t= 1.5515999999999689e-12 s
time index  2975 t= 1.5524999999999688e-12 s
time index  2976 t= 1.5533999999999687e-12 s
time index  2977 t= 1.5542999999999686e-12 s
time index  2978 t= 1.5551999999999686e-12 s
time index  2979 t= 1.5560999999999685e-12 s
time index  2980 t= 1.5569999999999684e-12 s
time index  2981 t= 1.5578999999999684e-12 s
time index  2982 t= 1.5587999999999683e-12 s
time index  2983 t= 1.5596999999999682e-12 s
time index  2984 t= 1.5605999999999681e-12 s
time index  2985 t= 1.561499999999968e-12 s
time index  2986 t= 1.562399999999968e-12 s
time index  2987 t= 1.563299999999968e-12 s
time index  2988 t= 1.5641999999999678e-12 s
time index  2989 t= 1.5650999999999678e-12 s
time index  2990 t= 1.5659999999999677e-12 s
time index  2991 t= 1.5668999999999676e-12 s
time index  2992 t= 1.5677999999999675e-12 s
time index  2993 t= 1.5686999999999675e-12 s
time index  2994 t= 1.5695999999999674e-12 s
time index  2995 t= 1.5704999999999673e-12 s
time index  2996 t= 1.5713999999999672e-12 s
time index  2997 t= 1.5722999999999672e-12 s
time index  2998 t= 1.573199999999967e-12 s
time index  2999 t= 1.574099999999967e-12 s
time index  3000 t= 1.574999999999967e-12 s
time index  3001 t= 1.576049999999967e-12 s
time index  3002 t= 1.577099999999967e-12 s
time index  3003 t= 1.5781499999999672e-12 s
time index  3004 t= 1.5791999999999673e-12 s
time index  3005 t= 1.5802499999999673e-12 s
time index  3006 t= 1.5812999999999674e-12 s
time index  3007 t= 1.5823499999999675e-12 s
time index  3008 t= 1.5833999999999676e-12 s
time index  3009 t= 1.5844499999999677e-12 s
time index  3010 t= 1.5854999999999677e-12 s
time index  3011 t= 1.5865499999999678e-12 s
time index  3012 t= 1.587599999999968e-12 s
time index  3013 t= 1.588649999999968e-12 s
time index  3014 t= 1.589699999999968e-12 s
time index  3015 t= 1.5907499999999682e-12 s
time index  3016 t= 1.5917999999999682e-12 s
time index  3017 t= 1.5928499999999683e-12 s
time index  3018 t= 1.5938999999999684e-12 s
time index  3019 t= 1.5949499999999685e-12 s
time index  3020 t= 1.5959999999999686e-12 s
time index  3021 t= 1.5970499999999686e-12 s
time index  3022 t= 1.5980999999999687e-12 s
time index  3023 t= 1.5991499999999688e-12 s
time index  3024 t= 1.6001999999999689e-12 s
time index  3025 t= 1.601249999999969e-12 s
time index  3026 t= 1.602299999999969e-12 s
time index  3027 t= 1.6033499999999691e-12 s
time index  3028 t= 1.6043999999999692e-12 s
time index  3029 t= 1.6054499999999693e-12 s
time index  3030 t= 1.6064999999999694e-12 s
time index  3031 t= 1.6075499999999695e-12 s
time index  3032 t= 1.6085999999999695e-12 s
time index  3033 t= 1.6096499999999696e-12 s
time index  3034 t= 1.6106999999999697e-12 s
time index  3035 t= 1.6117499999999698e-12 s
time index  3036 t= 1.6127999999999699e-12 s
time index  3037 t= 1.61384999999997e-12 s
time index  3038 t= 1.61489999999997e-12 s
time index  3039 t= 1.6159499999999701e-12 s
time index  3040 t= 1.6169999999999702e-12 s
time index  3041 t= 1.6180499999999703e-12 s
time index  3042 t= 1.6190999999999704e-12 s
time index  3043 t= 1.6201499999999704e-12 s
time index  3044 t= 1.6211999999999705e-12 s
time index  3045 t= 1.6222499999999706e-12 s
time index  3046 t= 1.6232999999999707e-12 s
time index  3047 t= 1.6243499999999708e-12 s
time index  3048 t= 1.6253999999999708e-12 s
time index  3049 t= 1.626449999999971e-12 s
time index  3050 t= 1.627499999999971e-12 s
time index  3051 t= 1.628549999999971e-12 s
time index  3052 t= 1.6295999999999712e-12 s
time index  3053 t= 1.6306499999999712e-12 s
time index  3054 t= 1.6316999999999713e-12 s
time index  3055 t= 1.6327499999999714e-12 s
time index  3056 t= 1.6337999999999715e-12 s
time index  3057 t= 1.6348499999999716e-12 s
time index  3058 t= 1.6358999999999717e-12 s
time index  3059 t= 1.6369499999999717e-12 s
time index  3060 t= 1.6379999999999718e-12 s
time index  3061 t= 1.6390499999999719e-12 s
time index  3062 t= 1.640099999999972e-12 s
time index  3063 t= 1.641149999999972e-12 s
time index  3064 t= 1.6421999999999721e-12 s
time index  3065 t= 1.6432499999999722e-12 s
time index  3066 t= 1.6442999999999723e-12 s
time index  3067 t= 1.6453499999999724e-12 s
time index  3068 t= 1.6463999999999725e-12 s
time index  3069 t= 1.6474499999999725e-12 s
time index  3070 t= 1.6484999999999726e-12 s
time index  3071 t= 1.6495499999999727e-12 s
time index  3072 t= 1.6505999999999728e-12 s
time index  3073 t= 1.6516499999999729e-12 s
time index  3074 t= 1.652699999999973e-12 s
time index  3075 t= 1.653749999999973e-12 s
time index  3076 t= 1.6547999999999731e-12 s
time index  3077 t= 1.6558499999999732e-12 s
time index  3078 t= 1.6568999999999733e-12 s
time index  3079 t= 1.6579499999999734e-12 s
time index  3080 t= 1.6589999999999734e-12 s
time index  3081 t= 1.6600499999999735e-12 s
time index  3082 t= 1.6610999999999736e-12 s
time index  3083 t= 1.6621499999999737e-12 s
time index  3084 t= 1.6631999999999738e-12 s
time index  3085 t= 1.6642499999999738e-12 s
time index  3086 t= 1.665299999999974e-12 s
time index  3087 t= 1.666349999999974e-12 s
time index  3088 t= 1.667399999999974e-12 s
time index  3089 t= 1.6684499999999742e-12 s
time index  3090 t= 1.6694999999999743e-12 s
time index  3091 t= 1.6705499999999743e-12 s
time index  3092 t= 1.6715999999999744e-12 s
time index  3093 t= 1.6726499999999745e-12 s
time index  3094 t= 1.6736999999999746e-12 s
time index  3095 t= 1.6747499999999747e-12 s
time index  3096 t= 1.6757999999999747e-12 s
time index  3097 t= 1.6768499999999748e-12 s
time index  3098 t= 1.677899999999975e-12 s
time index  3099 t= 1.678949999999975e-12 s
time index  3100 t= 1.679999999999975e-12 s
time index  3101 t= 1.6810499999999752e-12 s
time index  3102 t= 1.6820999999999752e-12 s
time index  3103 t= 1.6831499999999753e-12 s
time index  3104 t= 1.6841999999999754e-12 s
time index  3105 t= 1.6852499999999755e-12 s
time index  3106 t= 1.6862999999999756e-12 s
time index  3107 t= 1.6873499999999756e-12 s
time index  3108 t= 1.6883999999999757e-12 s
time index  3109 t= 1.6894499999999758e-12 s
time index  3110 t= 1.6904999999999759e-12 s
time index  3111 t= 1.691549999999976e-12 s
time index  3112 t= 1.692599999999976e-12 s
time index  3113 t= 1.6936499999999761e-12 s
time index  3114 t= 1.6946999999999762e-12 s
time index  3115 t= 1.6957499999999763e-12 s
time index  3116 t= 1.6967999999999764e-12 s
time index  3117 t= 1.6978499999999765e-12 s
time index  3118 t= 1.6988999999999765e-12 s
time index  3119 t= 1.6999499999999766e-12 s
time index  3120 t= 1.7009999999999767e-12 s
time index  3121 t= 1.7020499999999768e-12 s
time index  3122 t= 1.7030999999999769e-12 s
time index  3123 t= 1.704149999999977e-12 s
time index  3124 t= 1.705199999999977e-12 s
time index  3125 t= 1.7062499999999771e-12 s
time index  3126 t= 1.7072999999999772e-12 s
time index  3127 t= 1.7083499999999773e-12 s
time index  3128 t= 1.7093999999999773e-12 s
time index  3129 t= 1.7104499999999774e-12 s
time index  3130 t= 1.7114999999999775e-12 s
time index  3131 t= 1.7125499999999776e-12 s
time index  3132 t= 1.7135999999999777e-12 s
time index  3133 t= 1.7146499999999778e-12 s
time index  3134 t= 1.7156999999999778e-12 s
time index  3135 t= 1.716749999999978e-12 s
time index  3136 t= 1.717799999999978e-12 s
time index  3137 t= 1.718849999999978e-12 s
time index  3138 t= 1.7198999999999782e-12 s
time index  3139 t= 1.7209499999999782e-12 s
time index  3140 t= 1.7219999999999783e-12 s
time index  3141 t= 1.7230499999999784e-12 s
time index  3142 t= 1.7240999999999785e-12 s
time index  3143 t= 1.7251499999999786e-12 s
time index  3144 t= 1.7261999999999786e-12 s
time index  3145 t= 1.7272499999999787e-12 s
time index  3146 t= 1.7282999999999788e-12 s
time index  3147 t= 1.7293499999999789e-12 s
time index  3148 t= 1.730399999999979e-12 s
time index  3149 t= 1.731449999999979e-12 s
time index  3150 t= 1.7324999999999791e-12 s
time index  3151 t= 1.7335499999999792e-12 s
time index  3152 t= 1.7345999999999793e-12 s
time index  3153 t= 1.7356499999999794e-12 s
time index  3154 t= 1.7366999999999795e-12 s
time index  3155 t= 1.7377499999999795e-12 s
time index  3156 t= 1.7387999999999796e-12 s
time index  3157 t= 1.7398499999999797e-12 s
time index  3158 t= 1.7408999999999798e-12 s
time index  3159 t= 1.7419499999999799e-12 s
time index  3160 t= 1.74299999999998e-12 s
time index  3161 t= 1.74404999999998e-12 s
time index  3162 t= 1.7450999999999801e-12 s
time index  3163 t= 1.7461499999999802e-12 s
time index  3164 t= 1.7471999999999803e-12 s
time index  3165 t= 1.7482499999999804e-12 s
time index  3166 t= 1.7492999999999804e-12 s
time index  3167 t= 1.7503499999999805e-12 s
time index  3168 t= 1.7513999999999806e-12 s
time index  3169 t= 1.7524499999999807e-12 s
time index  3170 t= 1.7534999999999808e-12 s
time index  3171 t= 1.7545499999999808e-12 s
time index  3172 t= 1.755599999999981e-12 s
time index  3173 t= 1.756649999999981e-12 s
time index  3174 t= 1.757699999999981e-12 s
time index  3175 t= 1.7587499999999812e-12 s
time index  3176 t= 1.7597999999999813e-12 s
time index  3177 t= 1.7608499999999813e-12 s
time index  3178 t= 1.7618999999999814e-12 s
time index  3179 t= 1.7629499999999815e-12 s
time index  3180 t= 1.7639999999999816e-12 s
time index  3181 t= 1.7650499999999817e-12 s
time index  3182 t= 1.7660999999999817e-12 s
time index  3183 t= 1.7671499999999818e-12 s
time index  3184 t= 1.768199999999982e-12 s
time index  3185 t= 1.769249999999982e-12 s
time index  3186 t= 1.770299999999982e-12 s
time index  3187 t= 1.7713499999999821e-12 s
time index  3188 t= 1.7723999999999822e-12 s
time index  3189 t= 1.7734499999999823e-12 s
time index  3190 t= 1.7744999999999824e-12 s
time index  3191 t= 1.7755499999999825e-12 s
time index  3192 t= 1.7765999999999826e-12 s
time index  3193 t= 1.7776499999999826e-12 s
time index  3194 t= 1.7786999999999827e-12 s
time index  3195 t= 1.7797499999999828e-12 s
time index  3196 t= 1.7807999999999829e-12 s
time index  3197 t= 1.781849999999983e-12 s
time index  3198 t= 1.782899999999983e-12 s
time index  3199 t= 1.7839499999999831e-12 s
time index  3200 t= 1.7849999999999832e-12 s
time index  3201 t= 1.7860499999999833e-12 s
time index  3202 t= 1.7870999999999834e-12 s
time index  3203 t= 1.7881499999999834e-12 s
time index  3204 t= 1.7891999999999835e-12 s
time index  3205 t= 1.7902499999999836e-12 s
time index  3206 t= 1.7912999999999837e-12 s
time index  3207 t= 1.7923499999999838e-12 s
time index  3208 t= 1.7933999999999839e-12 s
time index  3209 t= 1.794449999999984e-12 s
time index  3210 t= 1.795499999999984e-12 s
time index  3211 t= 1.796549999999984e-12 s
time index  3212 t= 1.7975999999999842e-12 s
time index  3213 t= 1.7986499999999843e-12 s
time index  3214 t= 1.7996999999999843e-12 s
time index  3215 t= 1.8007499999999844e-12 s
time index  3216 t= 1.8017999999999845e-12 s
time index  3217 t= 1.8028499999999846e-12 s
time index  3218 t= 1.8038999999999847e-12 s
time index  3219 t= 1.8049499999999848e-12 s
time index  3220 t= 1.8059999999999848e-12 s
time index  3221 t= 1.807049999999985e-12 s
time index  3222 t= 1.808099999999985e-12 s
time index  3223 t= 1.809149999999985e-12 s
time index  3224 t= 1.8101999999999852e-12 s
time index  3225 t= 1.8112499999999852e-12 s
time index  3226 t= 1.8122999999999853e-12 s
time index  3227 t= 1.8133499999999854e-12 s
time index  3228 t= 1.8143999999999855e-12 s
time index  3229 t= 1.8154499999999856e-12 s
time index  3230 t= 1.8164999999999856e-12 s
time index  3231 t= 1.8175499999999857e-12 s
time index  3232 t= 1.8185999999999858e-12 s
time index  3233 t= 1.8196499999999857e-12 s
time index  3234 t= 1.8206999999999856e-12 s
time index  3235 t= 1.8217499999999854e-12 s
time index  3236 t= 1.8227999999999853e-12 s
time index  3237 t= 1.8238499999999852e-12 s
time index  3238 t= 1.824899999999985e-12 s
time index  3239 t= 1.825949999999985e-12 s
time index  3240 t= 1.826999999999985e-12 s
time index  3241 t= 1.8280499999999847e-12 s
time index  3242 t= 1.8290999999999846e-12 s
time index  3243 t= 1.8301499999999845e-12 s
time index  3244 t= 1.8311999999999844e-12 s
time index  3245 t= 1.8322499999999842e-12 s
time index  3246 t= 1.833299999999984e-12 s
time index  3247 t= 1.834349999999984e-12 s
time index  3248 t= 1.835399999999984e-12 s
time index  3249 t= 1.8364499999999838e-12 s
time index  3250 t= 1.8374999999999836e-12 s
time index  3251 t= 1.8385499999999835e-12 s
time index  3252 t= 1.8395999999999834e-12 s
time index  3253 t= 1.8406499999999833e-12 s
time index  3254 t= 1.841699999999983e-12 s
time index  3255 t= 1.842749999999983e-12 s
time index  3256 t= 1.843799999999983e-12 s
time index  3257 t= 1.8448499999999828e-12 s
time index  3258 t= 1.8458999999999827e-12 s
time index  3259 t= 1.8469499999999826e-12 s
time index  3260 t= 1.8479999999999824e-12 s
time index  3261 t= 1.8490499999999823e-12 s
time index  3262 t= 1.850099999999982e-12 s
time index  3263 t= 1.851149999999982e-12 s
time index  3264 t= 1.852199999999982e-12 s
time index  3265 t= 1.853249999999982e-12 s
time index  3266 t= 1.8542999999999817e-12 s
time index  3267 t= 1.8553499999999816e-12 s
time index  3268 t= 1.8563999999999815e-12 s
time index  3269 t= 1.8574499999999813e-12 s
time index  3270 t= 1.8584999999999812e-12 s
time index  3271 t= 1.859549999999981e-12 s
time index  3272 t= 1.860599999999981e-12 s
time index  3273 t= 1.861649999999981e-12 s
time index  3274 t= 1.8626999999999807e-12 s
time index  3275 t= 1.8637499999999806e-12 s
time index  3276 t= 1.8647999999999805e-12 s
time index  3277 t= 1.8658499999999804e-12 s
time index  3278 t= 1.8668999999999803e-12 s
time index  3279 t= 1.86794999999998e-12 s
time index  3280 t= 1.86899999999998e-12 s
time index  3281 t= 1.87004999999998e-12 s
time index  3282 t= 1.8710999999999798e-12 s
time index  3283 t= 1.8721499999999797e-12 s
time index  3284 t= 1.8731999999999795e-12 s
time index  3285 t= 1.8742499999999794e-12 s
time index  3286 t= 1.8752999999999793e-12 s
time index  3287 t= 1.876349999999979e-12 s
time index  3288 t= 1.877399999999979e-12 s
time index  3289 t= 1.878449999999979e-12 s
time index  3290 t= 1.879499999999979e-12 s
time index  3291 t= 1.8805499999999787e-12 s
time index  3292 t= 1.8815999999999786e-12 s
time index  3293 t= 1.8826499999999785e-12 s
time index  3294 t= 1.8836999999999783e-12 s
time index  3295 t= 1.8847499999999782e-12 s
time index  3296 t= 1.885799999999978e-12 s
time index  3297 t= 1.886849999999978e-12 s
time index  3298 t= 1.887899999999978e-12 s
time index  3299 t= 1.8889499999999777e-12 s
time index  3300 t= 1.8899999999999776e-12 s
time index  3301 t= 1.8910499999999775e-12 s
time index  3302 t= 1.8920999999999774e-12 s
time index  3303 t= 1.8931499999999772e-12 s
time index  3304 t= 1.894199999999977e-12 s
time index  3305 t= 1.895249999999977e-12 s
time index  3306 t= 1.896299999999977e-12 s
time index  3307 t= 1.8973499999999768e-12 s
time index  3308 t= 1.8983999999999766e-12 s
time index  3309 t= 1.8994499999999765e-12 s
time index  3310 t= 1.9004999999999764e-12 s
time index  3311 t= 1.9015499999999763e-12 s
time index  3312 t= 1.902599999999976e-12 s
time index  3313 t= 1.903649999999976e-12 s
time index  3314 t= 1.904699999999976e-12 s
time index  3315 t= 1.905749999999976e-12 s
time index  3316 t= 1.9067999999999757e-12 s
time index  3317 t= 1.9078499999999756e-12 s
time index  3318 t= 1.9088999999999754e-12 s
time index  3319 t= 1.9099499999999753e-12 s
time index  3320 t= 1.910999999999975e-12 s
time index  3321 t= 1.912049999999975e-12 s
time index  3322 t= 1.913099999999975e-12 s
time index  3323 t= 1.914149999999975e-12 s
time index  3324 t= 1.9151999999999747e-12 s
time index  3325 t= 1.9162499999999746e-12 s
time index  3326 t= 1.9172999999999745e-12 s
time index  3327 t= 1.9183499999999744e-12 s
time index  3328 t= 1.9193999999999742e-12 s
time index  3329 t= 1.920449999999974e-12 s
time index  3330 t= 1.921499999999974e-12 s
time index  3331 t= 1.922549999999974e-12 s
time index  3332 t= 1.9235999999999737e-12 s
time index  3333 t= 1.9246499999999736e-12 s
time index  3334 t= 1.9256999999999735e-12 s
time index  3335 t= 1.9267499999999734e-12 s
time index  3336 t= 1.9277999999999733e-12 s
time index  3337 t= 1.928849999999973e-12 s
time index  3338 t= 1.929899999999973e-12 s
time index  3339 t= 1.930949999999973e-12 s
time index  3340 t= 1.9319999999999728e-12 s
time index  3341 t= 1.9330499999999727e-12 s
time index  3342 t= 1.9340999999999725e-12 s
time index  3343 t= 1.9351499999999724e-12 s
time index  3344 t= 1.9361999999999723e-12 s
time index  3345 t= 1.937249999999972e-12 s
time index  3346 t= 1.938299999999972e-12 s
time index  3347 t= 1.939349999999972e-12 s
time index  3348 t= 1.940399999999972e-12 s
time index  3349 t= 1.9414499999999717e-12 s
time index  3350 t= 1.9424999999999716e-12 s
time index  3351 t= 1.9435499999999715e-12 s
time index  3352 t= 1.9445999999999713e-12 s
time index  3353 t= 1.9456499999999712e-12 s
time index  3354 t= 1.946699999999971e-12 s
time index  3355 t= 1.947749999999971e-12 s
time index  3356 t= 1.948799999999971e-12 s
time index  3357 t= 1.9498499999999707e-12 s
time index  3358 t= 1.9508999999999706e-12 s
time index  3359 t= 1.9519499999999705e-12 s
time index  3360 t= 1.9529999999999704e-12 s
time index  3361 t= 1.9540499999999703e-12 s
time index  3362 t= 1.95509999999997e-12 s
time index  3363 t= 1.95614999999997e-12 s
time index  3364 t= 1.95719999999997e-12 s
time index  3365 t= 1.9582499999999698e-12 s
time index  3366 t= 1.9592999999999696e-12 s
time index  3367 t= 1.9603499999999695e-12 s
time index  3368 t= 1.9613999999999694e-12 s
time index  3369 t= 1.9624499999999693e-12 s
time index  3370 t= 1.963499999999969e-12 s
time index  3371 t= 1.964549999999969e-12 s
time index  3372 t= 1.965599999999969e-12 s
time index  3373 t= 1.966649999999969e-12 s
time index  3374 t= 1.9676999999999687e-12 s
time index  3375 t= 1.9687499999999686e-12 s
time index  3376 t= 1.9697999999999684e-12 s
time index  3377 t= 1.9708499999999683e-12 s
time index  3378 t= 1.9718999999999682e-12 s
time index  3379 t= 1.972949999999968e-12 s
time index  3380 t= 1.973999999999968e-12 s
time index  3381 t= 1.975049999999968e-12 s
time index  3382 t= 1.9760999999999677e-12 s
time index  3383 t= 1.9771499999999676e-12 s
time index  3384 t= 1.9781999999999675e-12 s
time index  3385 t= 1.9792499999999674e-12 s
time index  3386 t= 1.9802999999999672e-12 s
time index  3387 t= 1.981349999999967e-12 s
time index  3388 t= 1.982399999999967e-12 s
time index  3389 t= 1.983449999999967e-12 s
time index  3390 t= 1.9844999999999668e-12 s
time index  3391 t= 1.9855499999999666e-12 s
time index  3392 t= 1.9865999999999665e-12 s
time index  3393 t= 1.9876499999999664e-12 s
time index  3394 t= 1.9886999999999663e-12 s
time index  3395 t= 1.989749999999966e-12 s
time index  3396 t= 1.990799999999966e-12 s
time index  3397 t= 1.991849999999966e-12 s
time index  3398 t= 1.9928999999999658e-12 s
time index  3399 t= 1.9939499999999657e-12 s
time index  3400 t= 1.9949999999999655e-12 s
time index  3401 t= 1.9960499999999654e-12 s
time index  3402 t= 1.9970999999999653e-12 s
time index  3403 t= 1.998149999999965e-12 s
time index  3404 t= 1.999199999999965e-12 s
time index  3405 t= 2.000249999999965e-12 s
time index  3406 t= 2.001299999999965e-12 s
time index  3407 t= 2.0023499999999647e-12 s
time index  3408 t= 2.0033999999999646e-12 s
time index  3409 t= 2.0044499999999645e-12 s
time index  3410 t= 2.0054999999999643e-12 s
time index  3411 t= 2.0065499999999642e-12 s
time index  3412 t= 2.007599999999964e-12 s
time index  3413 t= 2.008649999999964e-12 s
time index  3414 t= 2.009699999999964e-12 s
time index  3415 t= 2.0107499999999637e-12 s
time index  3416 t= 2.0117999999999636e-12 s
time index  3417 t= 2.0128499999999635e-12 s
time index  3418 t= 2.0138999999999634e-12 s
time index  3419 t= 2.0149499999999633e-12 s
time index  3420 t= 2.015999999999963e-12 s
time index  3421 t= 2.017049999999963e-12 s
time index  3422 t= 2.018099999999963e-12 s
time index  3423 t= 2.0191499999999628e-12 s
time index  3424 t= 2.0201999999999627e-12 s
time index  3425 t= 2.0212499999999625e-12 s
time index  3426 t= 2.0222999999999624e-12 s
time index  3427 t= 2.0233499999999623e-12 s
time index  3428 t= 2.024399999999962e-12 s
time index  3429 t= 2.025449999999962e-12 s
time index  3430 t= 2.026499999999962e-12 s
time index  3431 t= 2.027549999999962e-12 s
time index  3432 t= 2.0285999999999617e-12 s
time index  3433 t= 2.0296499999999616e-12 s
time index  3434 t= 2.0306999999999614e-12 s
time index  3435 t= 2.0317499999999613e-12 s
time index  3436 t= 2.0327999999999612e-12 s
time index  3437 t= 2.033849999999961e-12 s
time index  3438 t= 2.034899999999961e-12 s
time index  3439 t= 2.035949999999961e-12 s
time index  3440 t= 2.0369999999999607e-12 s
time index  3441 t= 2.0380499999999606e-12 s
time index  3442 t= 2.0390999999999605e-12 s
time index  3443 t= 2.0401499999999604e-12 s
time index  3444 t= 2.0411999999999602e-12 s
time index  3445 t= 2.04224999999996e-12 s
time index  3446 t= 2.04329999999996e-12 s
time index  3447 t= 2.04434999999996e-12 s
time index  3448 t= 2.0453999999999598e-12 s
time index  3449 t= 2.0464499999999596e-12 s
time index  3450 t= 2.0474999999999595e-12 s
time index  3451 t= 2.0485499999999594e-12 s
time index  3452 t= 2.0495999999999593e-12 s
time index  3453 t= 2.050649999999959e-12 s
time index  3454 t= 2.051699999999959e-12 s
time index  3455 t= 2.052749999999959e-12 s
time index  3456 t= 2.0537999999999588e-12 s
time index  3457 t= 2.0548499999999587e-12 s
time index  3458 t= 2.0558999999999586e-12 s
time index  3459 t= 2.0569499999999584e-12 s
time index  3460 t= 2.0579999999999583e-12 s
time index  3461 t= 2.059049999999958e-12 s
time index  3462 t= 2.060099999999958e-12 s
time index  3463 t= 2.061149999999958e-12 s
time index  3464 t= 2.062199999999958e-12 s
time index  3465 t= 2.0632499999999577e-12 s
time index  3466 t= 2.0642999999999576e-12 s
time index  3467 t= 2.0653499999999575e-12 s
time index  3468 t= 2.0663999999999573e-12 s
time index  3469 t= 2.0674499999999572e-12 s
time index  3470 t= 2.068499999999957e-12 s
time index  3471 t= 2.069549999999957e-12 s
time index  3472 t= 2.070599999999957e-12 s
time index  3473 t= 2.0716499999999567e-12 s
time index  3474 t= 2.0726999999999566e-12 s
time index  3475 t= 2.0737499999999565e-12 s
time index  3476 t= 2.0747999999999564e-12 s
time index  3477 t= 2.0758499999999563e-12 s
time index  3478 t= 2.076899999999956e-12 s
time index  3479 t= 2.077949999999956e-12 s
time index  3480 t= 2.078999999999956e-12 s
time index  3481 t= 2.0800499999999558e-12 s
time index  3482 t= 2.0810999999999557e-12 s
time index  3483 t= 2.0821499999999555e-12 s
time index  3484 t= 2.0831999999999554e-12 s
time index  3485 t= 2.0842499999999553e-12 s
time index  3486 t= 2.085299999999955e-12 s
time index  3487 t= 2.086349999999955e-12 s
time index  3488 t= 2.087399999999955e-12 s
time index  3489 t= 2.088449999999955e-12 s
time index  3490 t= 2.0894999999999547e-12 s
time index  3491 t= 2.0905499999999546e-12 s
time index  3492 t= 2.0915999999999545e-12 s
time index  3493 t= 2.0926499999999543e-12 s
time index  3494 t= 2.0936999999999542e-12 s
time index  3495 t= 2.094749999999954e-12 s
time index  3496 t= 2.095799999999954e-12 s
time index  3497 t= 2.096849999999954e-12 s
time index  3498 t= 2.0978999999999537e-12 s
time index  3499 t= 2.0989499999999536e-12 s
time index  3500 t= 2.0999999999999535e-12 s
time index  3501 t= 2.1011999999999535e-12 s
time index  3502 t= 2.1023999999999536e-12 s
time index  3503 t= 2.1035999999999536e-12 s
time index  3504 t= 2.1047999999999536e-12 s
time index  3505 t= 2.1059999999999537e-12 s
time index  3506 t= 2.1071999999999537e-12 s
time index  3507 t= 2.1083999999999537e-12 s
time index  3508 t= 2.1095999999999538e-12 s
time index  3509 t= 2.110799999999954e-12 s
time index  3510 t= 2.111999999999954e-12 s
time index  3511 t= 2.113199999999954e-12 s
time index  3512 t= 2.114399999999954e-12 s
time index  3513 t= 2.115599999999954e-12 s
time index  3514 t= 2.116799999999954e-12 s
time index  3515 t= 2.117999999999954e-12 s
time index  3516 t= 2.119199999999954e-12 s
time index  3517 t= 2.120399999999954e-12 s
time index  3518 t= 2.121599999999954e-12 s
time index  3519 t= 2.122799999999954e-12 s
time index  3520 t= 2.123999999999954e-12 s
time index  3521 t= 2.1251999999999542e-12 s
time index  3522 t= 2.1263999999999543e-12 s
time index  3523 t= 2.1275999999999543e-12 s
time index  3524 t= 2.1287999999999543e-12 s
time index  3525 t= 2.1299999999999544e-12 s
time index  3526 t= 2.1311999999999544e-12 s
time index  3527 t= 2.1323999999999544e-12 s
time index  3528 t= 2.1335999999999545e-12 s
time index  3529 t= 2.1347999999999545e-12 s
time index  3530 t= 2.1359999999999545e-12 s
time index  3531 t= 2.1371999999999546e-12 s
time index  3532 t= 2.1383999999999546e-12 s
time index  3533 t= 2.1395999999999547e-12 s
time index  3534 t= 2.1407999999999547e-12 s
time index  3535 t= 2.1419999999999547e-12 s
time index  3536 t= 2.1431999999999548e-12 s
time index  3537 t= 2.1443999999999548e-12 s
time index  3538 t= 2.145599999999955e-12 s
time index  3539 t= 2.146799999999955e-12 s
time index  3540 t= 2.147999999999955e-12 s
time index  3541 t= 2.149199999999955e-12 s
time index  3542 t= 2.150399999999955e-12 s
time index  3543 t= 2.151599999999955e-12 s
time index  3544 t= 2.152799999999955e-12 s
time index  3545 t= 2.153999999999955e-12 s
time index  3546 t= 2.155199999999955e-12 s
time index  3547 t= 2.156399999999955e-12 s
time index  3548 t= 2.157599999999955e-12 s
time index  3549 t= 2.1587999999999552e-12 s
time index  3550 t= 2.1599999999999553e-12 s
time index  3551 t= 2.1611999999999553e-12 s
time index  3552 t= 2.1623999999999553e-12 s
time index  3553 t= 2.1635999999999554e-12 s
time index  3554 t= 2.1647999999999554e-12 s
time index  3555 t= 2.1659999999999554e-12 s
time index  3556 t= 2.1671999999999555e-12 s
time index  3557 t= 2.1683999999999555e-12 s
time index  3558 t= 2.1695999999999555e-12 s
time index  3559 t= 2.1707999999999556e-12 s
time index  3560 t= 2.1719999999999556e-12 s
time index  3561 t= 2.1731999999999556e-12 s
time index  3562 t= 2.1743999999999557e-12 s
time index  3563 t= 2.1755999999999557e-12 s
time index  3564 t= 2.1767999999999557e-12 s
time index  3565 t= 2.1779999999999558e-12 s
time index  3566 t= 2.179199999999956e-12 s
time index  3567 t= 2.180399999999956e-12 s
time index  3568 t= 2.181599999999956e-12 s
time index  3569 t= 2.182799999999956e-12 s
time index  3570 t= 2.183999999999956e-12 s
time index  3571 t= 2.185199999999956e-12 s
time index  3572 t= 2.186399999999956e-12 s
time index  3573 t= 2.187599999999956e-12 s
time index  3574 t= 2.188799999999956e-12 s
time index  3575 t= 2.189999999999956e-12 s
time index  3576 t= 2.191199999999956e-12 s
time index  3577 t= 2.1923999999999562e-12 s
time index  3578 t= 2.1935999999999562e-12 s
time index  3579 t= 2.1947999999999563e-12 s
time index  3580 t= 2.1959999999999563e-12 s
time index  3581 t= 2.1971999999999563e-12 s
time index  3582 t= 2.1983999999999564e-12 s
time index  3583 t= 2.1995999999999564e-12 s
time index  3584 t= 2.2007999999999565e-12 s
time index  3585 t= 2.2019999999999565e-12 s
time index  3586 t= 2.2031999999999565e-12 s
time index  3587 t= 2.2043999999999566e-12 s
time index  3588 t= 2.2055999999999566e-12 s
time index  3589 t= 2.2067999999999566e-12 s
time index  3590 t= 2.2079999999999567e-12 s
time index  3591 t= 2.2091999999999567e-12 s
time index  3592 t= 2.2103999999999567e-12 s
time index  3593 t= 2.2115999999999568e-12 s
time index  3594 t= 2.212799999999957e-12 s
time index  3595 t= 2.213999999999957e-12 s
time index  3596 t= 2.215199999999957e-12 s
time index  3597 t= 2.216399999999957e-12 s
time index  3598 t= 2.217599999999957e-12 s
time index  3599 t= 2.218799999999957e-12 s
time index  3600 t= 2.219999999999957e-12 s
time index  3601 t= 2.221199999999957e-12 s
time index  3602 t= 2.222399999999957e-12 s
time index  3603 t= 2.223599999999957e-12 s
time index  3604 t= 2.224799999999957e-12 s
time index  3605 t= 2.225999999999957e-12 s
time index  3606 t= 2.2271999999999572e-12 s
time index  3607 t= 2.2283999999999573e-12 s
time index  3608 t= 2.2295999999999573e-12 s
time index  3609 t= 2.2307999999999573e-12 s
time index  3610 t= 2.2319999999999574e-12 s
time index  3611 t= 2.2331999999999574e-12 s
time index  3612 t= 2.2343999999999574e-12 s
time index  3613 t= 2.2355999999999575e-12 s
time index  3614 t= 2.2367999999999575e-12 s
time index  3615 t= 2.2379999999999575e-12 s
time index  3616 t= 2.2391999999999576e-12 s
time index  3617 t= 2.2403999999999576e-12 s
time index  3618 t= 2.2415999999999577e-12 s
time index  3619 t= 2.2427999999999577e-12 s
time index  3620 t= 2.2439999999999577e-12 s
time index  3621 t= 2.2451999999999578e-12 s
time index  3622 t= 2.2463999999999578e-12 s
time index  3623 t= 2.247599999999958e-12 s
time index  3624 t= 2.248799999999958e-12 s
time index  3625 t= 2.249999999999958e-12 s
time index  3626 t= 2.251199999999958e-12 s
time index  3627 t= 2.252399999999958e-12 s
time index  3628 t= 2.253599999999958e-12 s
time index  3629 t= 2.254799999999958e-12 s
time index  3630 t= 2.255999999999958e-12 s
time index  3631 t= 2.257199999999958e-12 s
time index  3632 t= 2.258399999999958e-12 s
time index  3633 t= 2.259599999999958e-12 s
time index  3634 t= 2.2607999999999582e-12 s
time index  3635 t= 2.2619999999999583e-12 s
time index  3636 t= 2.2631999999999583e-12 s
time index  3637 t= 2.2643999999999583e-12 s
time index  3638 t= 2.2655999999999584e-12 s
time index  3639 t= 2.2667999999999584e-12 s
time index  3640 t= 2.2679999999999584e-12 s
time index  3641 t= 2.2691999999999585e-12 s
time index  3642 t= 2.2703999999999585e-12 s
time index  3643 t= 2.2715999999999585e-12 s
time index  3644 t= 2.2727999999999586e-12 s
time index  3645 t= 2.2739999999999586e-12 s
time index  3646 t= 2.2751999999999586e-12 s
time index  3647 t= 2.2763999999999587e-12 s
time index  3648 t= 2.2775999999999587e-12 s
time index  3649 t= 2.2787999999999587e-12 s
time index  3650 t= 2.2799999999999588e-12 s
time index  3651 t= 2.281199999999959e-12 s
time index  3652 t= 2.282399999999959e-12 s
time index  3653 t= 2.283599999999959e-12 s
time index  3654 t= 2.284799999999959e-12 s
time index  3655 t= 2.285999999999959e-12 s
time index  3656 t= 2.287199999999959e-12 s
time index  3657 t= 2.288399999999959e-12 s
time index  3658 t= 2.289599999999959e-12 s
time index  3659 t= 2.290799999999959e-12 s
time index  3660 t= 2.291999999999959e-12 s
time index  3661 t= 2.293199999999959e-12 s
time index  3662 t= 2.2943999999999592e-12 s
time index  3663 t= 2.2955999999999592e-12 s
time index  3664 t= 2.2967999999999593e-12 s
time index  3665 t= 2.2979999999999593e-12 s
time index  3666 t= 2.2991999999999593e-12 s
time index  3667 t= 2.3003999999999594e-12 s
time index  3668 t= 2.3015999999999594e-12 s
time index  3669 t= 2.3027999999999595e-12 s
time index  3670 t= 2.3039999999999595e-12 s
time index  3671 t= 2.3051999999999595e-12 s
time index  3672 t= 2.3063999999999596e-12 s
time index  3673 t= 2.3075999999999596e-12 s
time index  3674 t= 2.3087999999999596e-12 s
time index  3675 t= 2.3099999999999597e-12 s
time index  3676 t= 2.3111999999999597e-12 s
time index  3677 t= 2.3123999999999597e-12 s
time index  3678 t= 2.3135999999999598e-12 s
time index  3679 t= 2.31479999999996e-12 s
time index  3680 t= 2.31599999999996e-12 s
time index  3681 t= 2.31719999999996e-12 s
time index  3682 t= 2.31839999999996e-12 s
time index  3683 t= 2.31959999999996e-12 s
time index  3684 t= 2.32079999999996e-12 s
time index  3685 t= 2.32199999999996e-12 s
time index  3686 t= 2.32319999999996e-12 s
time index  3687 t= 2.32439999999996e-12 s
time index  3688 t= 2.32559999999996e-12 s
time index  3689 t= 2.32679999999996e-12 s
time index  3690 t= 2.32799999999996e-12 s
time index  3691 t= 2.3291999999999602e-12 s
time index  3692 t= 2.3303999999999603e-12 s
time index  3693 t= 2.3315999999999603e-12 s
time index  3694 t= 2.3327999999999603e-12 s
time index  3695 t= 2.3339999999999604e-12 s
time index  3696 t= 2.3351999999999604e-12 s
time index  3697 t= 2.3363999999999604e-12 s
time index  3698 t= 2.3375999999999605e-12 s
time index  3699 t= 2.3387999999999605e-12 s
time index  3700 t= 2.3399999999999605e-12 s
time index  3701 t= 2.3411999999999606e-12 s
time index  3702 t= 2.3423999999999606e-12 s
time index  3703 t= 2.3435999999999607e-12 s
time index  3704 t= 2.3447999999999607e-12 s
time index  3705 t= 2.3459999999999607e-12 s
time index  3706 t= 2.3471999999999608e-12 s
time index  3707 t= 2.3483999999999608e-12 s
time index  3708 t= 2.349599999999961e-12 s
time index  3709 t= 2.350799999999961e-12 s
time index  3710 t= 2.351999999999961e-12 s
time index  3711 t= 2.353199999999961e-12 s
time index  3712 t= 2.354399999999961e-12 s
time index  3713 t= 2.355599999999961e-12 s
time index  3714 t= 2.356799999999961e-12 s
time index  3715 t= 2.357999999999961e-12 s
time index  3716 t= 2.359199999999961e-12 s
time index  3717 t= 2.360399999999961e-12 s
time index  3718 t= 2.361599999999961e-12 s
time index  3719 t= 2.3627999999999612e-12 s
time index  3720 t= 2.3639999999999613e-12 s
time index  3721 t= 2.3651999999999613e-12 s
time index  3722 t= 2.3663999999999613e-12 s
time index  3723 t= 2.3675999999999614e-12 s
time index  3724 t= 2.3687999999999614e-12 s
time index  3725 t= 2.3699999999999614e-12 s
time index  3726 t= 2.3711999999999615e-12 s
time index  3727 t= 2.3723999999999615e-12 s
time index  3728 t= 2.3735999999999615e-12 s
time index  3729 t= 2.3747999999999616e-12 s
time index  3730 t= 2.3759999999999616e-12 s
time index  3731 t= 2.3771999999999616e-12 s
time index  3732 t= 2.3783999999999617e-12 s
time index  3733 t= 2.3795999999999617e-12 s
time index  3734 t= 2.3807999999999617e-12 s
time index  3735 t= 2.3819999999999618e-12 s
time index  3736 t= 2.383199999999962e-12 s
time index  3737 t= 2.384399999999962e-12 s
time index  3738 t= 2.385599999999962e-12 s
time index  3739 t= 2.386799999999962e-12 s
time index  3740 t= 2.387999999999962e-12 s
time index  3741 t= 2.389199999999962e-12 s
time index  3742 t= 2.390399999999962e-12 s
time index  3743 t= 2.391599999999962e-12 s
time index  3744 t= 2.392799999999962e-12 s
time index  3745 t= 2.393999999999962e-12 s
time index  3746 t= 2.395199999999962e-12 s
time index  3747 t= 2.3963999999999622e-12 s
time index  3748 t= 2.3975999999999622e-12 s
time index  3749 t= 2.3987999999999623e-12 s
time index  3750 t= 2.3999999999999623e-12 s
time index  3751 t= 2.4011999999999623e-12 s
time index  3752 t= 2.4023999999999624e-12 s
time index  3753 t= 2.4035999999999624e-12 s
time index  3754 t= 2.4047999999999624e-12 s
time index  3755 t= 2.4059999999999625e-12 s
time index  3756 t= 2.4071999999999625e-12 s
time index  3757 t= 2.4083999999999626e-12 s
time index  3758 t= 2.4095999999999626e-12 s
time index  3759 t= 2.4107999999999626e-12 s
time index  3760 t= 2.4119999999999627e-12 s
time index  3761 t= 2.4131999999999627e-12 s
time index  3762 t= 2.4143999999999627e-12 s
time index  3763 t= 2.4155999999999628e-12 s
time index  3764 t= 2.416799999999963e-12 s
time index  3765 t= 2.417999999999963e-12 s
time index  3766 t= 2.419199999999963e-12 s
time index  3767 t= 2.420399999999963e-12 s
time index  3768 t= 2.421599999999963e-12 s
time index  3769 t= 2.422799999999963e-12 s
time index  3770 t= 2.423999999999963e-12 s
time index  3771 t= 2.425199999999963e-12 s
time index  3772 t= 2.426399999999963e-12 s
time index  3773 t= 2.427599999999963e-12 s
time index  3774 t= 2.428799999999963e-12 s
time index  3775 t= 2.429999999999963e-12 s
time index  3776 t= 2.4311999999999632e-12 s
time index  3777 t= 2.4323999999999633e-12 s
time index  3778 t= 2.4335999999999633e-12 s
time index  3779 t= 2.4347999999999633e-12 s
time index  3780 t= 2.4359999999999634e-12 s
time index  3781 t= 2.4371999999999634e-12 s
time index  3782 t= 2.4383999999999634e-12 s
time index  3783 t= 2.4395999999999635e-12 s
time index  3784 t= 2.4407999999999635e-12 s
time index  3785 t= 2.4419999999999635e-12 s
time index  3786 t= 2.4431999999999636e-12 s
time index  3787 t= 2.4443999999999636e-12 s
time index  3788 t= 2.4455999999999636e-12 s
time index  3789 t= 2.4467999999999637e-12 s
time index  3790 t= 2.4479999999999637e-12 s
time index  3791 t= 2.4491999999999638e-12 s
time index  3792 t= 2.4503999999999638e-12 s
time index  3793 t= 2.451599999999964e-12 s
time index  3794 t= 2.452799999999964e-12 s
time index  3795 t= 2.453999999999964e-12 s
time index  3796 t= 2.455199999999964e-12 s
time index  3797 t= 2.456399999999964e-12 s
time index  3798 t= 2.457599999999964e-12 s
time index  3799 t= 2.458799999999964e-12 s
time index  3800 t= 2.459999999999964e-12 s
time index  3801 t= 2.461199999999964e-12 s
time index  3802 t= 2.462399999999964e-12 s
time index  3803 t= 2.463599999999964e-12 s
time index  3804 t= 2.4647999999999642e-12 s
time index  3805 t= 2.4659999999999642e-12 s
time index  3806 t= 2.4671999999999643e-12 s
time index  3807 t= 2.4683999999999643e-12 s
time index  3808 t= 2.4695999999999644e-12 s
time index  3809 t= 2.4707999999999644e-12 s
time index  3810 t= 2.4719999999999644e-12 s
time index  3811 t= 2.4731999999999645e-12 s
time index  3812 t= 2.4743999999999645e-12 s
time index  3813 t= 2.4755999999999645e-12 s
time index  3814 t= 2.4767999999999646e-12 s
time index  3815 t= 2.4779999999999646e-12 s
time index  3816 t= 2.4791999999999646e-12 s
time index  3817 t= 2.4803999999999647e-12 s
time index  3818 t= 2.4815999999999647e-12 s
time index  3819 t= 2.4827999999999647e-12 s
time index  3820 t= 2.4839999999999648e-12 s
time index  3821 t= 2.485199999999965e-12 s
time index  3822 t= 2.486399999999965e-12 s
time index  3823 t= 2.487599999999965e-12 s
time index  3824 t= 2.488799999999965e-12 s
time index  3825 t= 2.489999999999965e-12 s
time index  3826 t= 2.491199999999965e-12 s
time index  3827 t= 2.492399999999965e-12 s
time index  3828 t= 2.493599999999965e-12 s
time index  3829 t= 2.494799999999965e-12 s
time index  3830 t= 2.495999999999965e-12 s
time index  3831 t= 2.497199999999965e-12 s
time index  3832 t= 2.498399999999965e-12 s
time index  3833 t= 2.4995999999999652e-12 s
time index  3834 t= 2.5007999999999653e-12 s
time index  3835 t= 2.5019999999999653e-12 s
time index  3836 t= 2.5031999999999653e-12 s
time index  3837 t= 2.5043999999999654e-12 s
time index  3838 t= 2.5055999999999654e-12 s
time index  3839 t= 2.5067999999999654e-12 s
time index  3840 t= 2.5079999999999655e-12 s
time index  3841 t= 2.5091999999999655e-12 s
time index  3842 t= 2.5103999999999656e-12 s
time index  3843 t= 2.5115999999999656e-12 s
time index  3844 t= 2.5127999999999656e-12 s
time index  3845 t= 2.5139999999999657e-12 s
time index  3846 t= 2.5151999999999657e-12 s
time index  3847 t= 2.5163999999999657e-12 s
time index  3848 t= 2.5175999999999658e-12 s
time index  3849 t= 2.518799999999966e-12 s
time index  3850 t= 2.519999999999966e-12 s
time index  3851 t= 2.521199999999966e-12 s
time index  3852 t= 2.522399999999966e-12 s
time index  3853 t= 2.523599999999966e-12 s
time index  3854 t= 2.524799999999966e-12 s
time index  3855 t= 2.525999999999966e-12 s
time index  3856 t= 2.527199999999966e-12 s
time index  3857 t= 2.528399999999966e-12 s
time index  3858 t= 2.529599999999966e-12 s
time index  3859 t= 2.530799999999966e-12 s
time index  3860 t= 2.531999999999966e-12 s
time index  3861 t= 2.5331999999999662e-12 s
time index  3862 t= 2.5343999999999663e-12 s
time index  3863 t= 2.5355999999999663e-12 s
time index  3864 t= 2.5367999999999663e-12 s
time index  3865 t= 2.5379999999999664e-12 s
time index  3866 t= 2.5391999999999664e-12 s
time index  3867 t= 2.5403999999999664e-12 s
time index  3868 t= 2.5415999999999665e-12 s
time index  3869 t= 2.5427999999999665e-12 s
time index  3870 t= 2.5439999999999665e-12 s
time index  3871 t= 2.5451999999999666e-12 s
time index  3872 t= 2.5463999999999666e-12 s
time index  3873 t= 2.5475999999999666e-12 s
time index  3874 t= 2.5487999999999667e-12 s
time index  3875 t= 2.5499999999999667e-12 s
time index  3876 t= 2.5511999999999668e-12 s
time index  3877 t= 2.5523999999999668e-12 s
time index  3878 t= 2.553599999999967e-12 s
time index  3879 t= 2.554799999999967e-12 s
time index  3880 t= 2.555999999999967e-12 s
time index  3881 t= 2.557199999999967e-12 s
time index  3882 t= 2.558399999999967e-12 s
time index  3883 t= 2.559599999999967e-12 s
time index  3884 t= 2.560799999999967e-12 s
time index  3885 t= 2.561999999999967e-12 s
time index  3886 t= 2.563199999999967e-12 s
time index  3887 t= 2.564399999999967e-12 s
time index  3888 t= 2.565599999999967e-12 s
time index  3889 t= 2.5667999999999672e-12 s
time index  3890 t= 2.5679999999999672e-12 s
time index  3891 t= 2.5691999999999673e-12 s
time index  3892 t= 2.5703999999999673e-12 s
time index  3893 t= 2.5715999999999674e-12 s
time index  3894 t= 2.5727999999999674e-12 s
time index  3895 t= 2.5739999999999674e-12 s
time index  3896 t= 2.5751999999999675e-12 s
time index  3897 t= 2.5763999999999675e-12 s
time index  3898 t= 2.5775999999999675e-12 s
time index  3899 t= 2.5787999999999676e-12 s
time index  3900 t= 2.5799999999999676e-12 s
time index  3901 t= 2.5811999999999676e-12 s
time index  3902 t= 2.5823999999999677e-12 s
time index  3903 t= 2.5835999999999677e-12 s
time index  3904 t= 2.5847999999999677e-12 s
time index  3905 t= 2.5859999999999678e-12 s
time index  3906 t= 2.587199999999968e-12 s
time index  3907 t= 2.588399999999968e-12 s
time index  3908 t= 2.589599999999968e-12 s
time index  3909 t= 2.590799999999968e-12 s
time index  3910 t= 2.591999999999968e-12 s
time index  3911 t= 2.593199999999968e-12 s
time index  3912 t= 2.594399999999968e-12 s
time index  3913 t= 2.595599999999968e-12 s
time index  3914 t= 2.596799999999968e-12 s
time index  3915 t= 2.597999999999968e-12 s
time index  3916 t= 2.599199999999968e-12 s
time index  3917 t= 2.600399999999968e-12 s
time index  3918 t= 2.6015999999999682e-12 s
time index  3919 t= 2.6027999999999683e-12 s
time index  3920 t= 2.6039999999999683e-12 s
time index  3921 t= 2.6051999999999683e-12 s
time index  3922 t= 2.6063999999999684e-12 s
time index  3923 t= 2.6075999999999684e-12 s
time index  3924 t= 2.6087999999999684e-12 s
time index  3925 t= 2.6099999999999685e-12 s
time index  3926 t= 2.6111999999999685e-12 s
time index  3927 t= 2.6123999999999686e-12 s
time index  3928 t= 2.6135999999999686e-12 s
time index  3929 t= 2.6147999999999686e-12 s
time index  3930 t= 2.6159999999999687e-12 s
time index  3931 t= 2.6171999999999687e-12 s
time index  3932 t= 2.6183999999999687e-12 s
time index  3933 t= 2.6195999999999688e-12 s
time index  3934 t= 2.620799999999969e-12 s
time index  3935 t= 2.621999999999969e-12 s
time index  3936 t= 2.623199999999969e-12 s
time index  3937 t= 2.624399999999969e-12 s
time index  3938 t= 2.625599999999969e-12 s
time index  3939 t= 2.626799999999969e-12 s
time index  3940 t= 2.627999999999969e-12 s
time index  3941 t= 2.629199999999969e-12 s
time index  3942 t= 2.630399999999969e-12 s
time index  3943 t= 2.631599999999969e-12 s
time index  3944 t= 2.632799999999969e-12 s
time index  3945 t= 2.633999999999969e-12 s
time index  3946 t= 2.6351999999999692e-12 s
time index  3947 t= 2.6363999999999693e-12 s
time index  3948 t= 2.6375999999999693e-12 s
time index  3949 t= 2.6387999999999693e-12 s
time index  3950 t= 2.6399999999999694e-12 s
time index  3951 t= 2.6411999999999694e-12 s
time index  3952 t= 2.6423999999999694e-12 s
time index  3953 t= 2.6435999999999695e-12 s
time index  3954 t= 2.6447999999999695e-12 s
time index  3955 t= 2.6459999999999695e-12 s
time index  3956 t= 2.6471999999999696e-12 s
time index  3957 t= 2.6483999999999696e-12 s
time index  3958 t= 2.6495999999999696e-12 s
time index  3959 t= 2.6507999999999697e-12 s
time index  3960 t= 2.6519999999999697e-12 s
time index  3961 t= 2.6531999999999698e-12 s
time index  3962 t= 2.6543999999999698e-12 s
time index  3963 t= 2.65559999999997e-12 s
time index  3964 t= 2.65679999999997e-12 s
time index  3965 t= 2.65799999999997e-12 s
time index  3966 t= 2.65919999999997e-12 s
time index  3967 t= 2.66039999999997e-12 s
time index  3968 t= 2.66159999999997e-12 s
time index  3969 t= 2.66279999999997e-12 s
time index  3970 t= 2.66399999999997e-12 s
time index  3971 t= 2.66519999999997e-12 s
time index  3972 t= 2.66639999999997e-12 s
time index  3973 t= 2.66759999999997e-12 s
time index  3974 t= 2.6687999999999702e-12 s
time index  3975 t= 2.6699999999999702e-12 s
time index  3976 t= 2.6711999999999703e-12 s
time index  3977 t= 2.6723999999999703e-12 s
time index  3978 t= 2.6735999999999704e-12 s
time index  3979 t= 2.6747999999999704e-12 s
time index  3980 t= 2.6759999999999704e-12 s
time index  3981 t= 2.6771999999999705e-12 s
time index  3982 t= 2.6783999999999705e-12 s
time index  3983 t= 2.6795999999999705e-12 s
time index  3984 t= 2.6807999999999706e-12 s
time index  3985 t= 2.6819999999999706e-12 s
time index  3986 t= 2.6831999999999706e-12 s
time index  3987 t= 2.6843999999999707e-12 s
time index  3988 t= 2.6855999999999707e-12 s
time index  3989 t= 2.6867999999999707e-12 s
time index  3990 t= 2.6879999999999708e-12 s
time index  3991 t= 2.689199999999971e-12 s
time index  3992 t= 2.690399999999971e-12 s
time index  3993 t= 2.691599999999971e-12 s
time index  3994 t= 2.692799999999971e-12 s
time index  3995 t= 2.693999999999971e-12 s
time index  3996 t= 2.695199999999971e-12 s
time index  3997 t= 2.696399999999971e-12 s
time index  3998 t= 2.697599999999971e-12 s
time index  3999 t= 2.698799999999971e-12 s
time index  4000 t= 2.699999999999971e-12 s
time index  4001 t= 2.7013499999999713e-12 s
time index  4002 t= 2.7026999999999715e-12 s
time index  4003 t= 2.7040499999999717e-12 s
time index  4004 t= 2.705399999999972e-12 s
time index  4005 t= 2.706749999999972e-12 s
time index  4006 t= 2.7080999999999723e-12 s
time index  4007 t= 2.7094499999999725e-12 s
time index  4008 t= 2.7107999999999727e-12 s
time index  4009 t= 2.712149999999973e-12 s
time index  4010 t= 2.713499999999973e-12 s
time index  4011 t= 2.7148499999999732e-12 s
time index  4012 t= 2.7161999999999734e-12 s
time index  4013 t= 2.7175499999999736e-12 s
time index  4014 t= 2.718899999999974e-12 s
time index  4015 t= 2.720249999999974e-12 s
time index  4016 t= 2.721599999999974e-12 s
time index  4017 t= 2.7229499999999744e-12 s
time index  4018 t= 2.7242999999999746e-12 s
time index  4019 t= 2.7256499999999748e-12 s
time index  4020 t= 2.726999999999975e-12 s
time index  4021 t= 2.728349999999975e-12 s
time index  4022 t= 2.7296999999999753e-12 s
time index  4023 t= 2.7310499999999755e-12 s
time index  4024 t= 2.7323999999999757e-12 s
time index  4025 t= 2.733749999999976e-12 s
time index  4026 t= 2.735099999999976e-12 s
time index  4027 t= 2.7364499999999763e-12 s
time index  4028 t= 2.7377999999999765e-12 s
time index  4029 t= 2.7391499999999767e-12 s
time index  4030 t= 2.740499999999977e-12 s
time index  4031 t= 2.741849999999977e-12 s
time index  4032 t= 2.7431999999999772e-12 s
time index  4033 t= 2.7445499999999774e-12 s
time index  4034 t= 2.7458999999999776e-12 s
time index  4035 t= 2.747249999999978e-12 s
time index  4036 t= 2.748599999999978e
