# Supplementary material for: Field-induced ultrafast modulation of Rashba coupling at room temperature in ferroelectric α-GeTe(111)
Source: Nat Commun. 2022 Oct 27;13:6396. doi: 10.1038/s41467-022-33978-3 (PMC9613697; doi:10.1038/s41467-022-33978-3)
Supplement: Supplementary file 4 — Supplementary Software 1 [file 41467_2022_33978_MOESM4_ESM.zip › pump_drift_diffusion_code_changming_yue/pump_drift_diffusion_code_changming_yue/example/no_recombination/phi_at_x_origin.dat]

0.0	0.0 -0.06783875725799876 0.0 0.0
1.5e-16	0.0 -0.06739765823255671 -0.0 0.0
3e-16	0.0 -0.06696243896381787 -0.0 0.0
4.5e-16	0.0 -0.06653296327821548 -0.0 0.0
6e-16	0.0 -0.06610910856757997 -0.0 0.0
7.5e-16	0.0 -0.06569076193676956 -0.0 0.0
9e-16	0.0 -0.06527781742243827 -0.0 0.0
1.0500000000000001e-15	0.0 -0.06487017440668963 -0.0 0.0
1.2000000000000002e-15	0.0 -0.06446773661917425 -0.0 0.0
1.3500000000000002e-15	0.0 -0.06407041146237286 -0.0 0.0
1.5000000000000003e-15	0.0 -0.06367810953126005 -0.0 0.0
1.6500000000000004e-15	0.0 -0.06329074425443787 -0.0 0.0
1.8000000000000005e-15	0.0 -0.06290823161843126 -0.0 0.0
1.9500000000000005e-15	0.0 -0.06253048994905232 -0.0 0.0
2.1000000000000006e-15	0.0 -0.06215743973336331 -0.0 0.0
2.2500000000000007e-15	0.0 -0.0617890034729617 -0.0 0.0
2.4000000000000007e-15	0.0 -0.06142510555993792 -0.0 0.0
2.550000000000001e-15	0.0 -0.061065672170127344 -0.0 0.0
2.700000000000001e-15	0.0 -0.060710631171652985 -0.0 0.0
2.850000000000001e-15	0.0 -0.06035991204341049 -0.0 0.0
3.000000000000001e-15	0.0 -0.06001344580344813 -0.0 0.0
3.150000000000001e-15	0.0 -0.0596711649445432 -0.0 0.0
3.300000000000001e-15	0.0 -0.05933300337657442 -0.0 0.0
3.4500000000000012e-15	0.0 -0.05899889637281331 -0.0 0.0
3.600000000000001e-15	0.0 -0.05866878052250766 -0.0 0.0
3.7500000000000006e-15	0.0 -0.058342593685462754 -0.0 0.0
3.9e-15	0.0 -0.05802027495112784 -0.0 0.0
4.05e-15	0.0 -0.05770176460028135 -0.0 0.0
4.2e-15	0.0 -0.05738700406904767 -0.0 0.0
4.349999999999999e-15	0.0 -0.05707593591491858 -0.0 0.0
4.499999999999999e-15	0.0 -0.05676850378530432 -0.0 0.0
4.649999999999999e-15	0.0 -0.056464652387503235 -0.0 0.0
4.799999999999998e-15	0.0 -0.056164327460366904 -0.0 0.0
4.949999999999998e-15	0.0 -0.05586747574721109 -0.0 0.0
5.099999999999998e-15	0.0 -0.05557404497013389 -0.0 0.0
5.249999999999997e-15	0.0 -0.05528398380583775 -0.0 0.0
5.399999999999997e-15	0.0 -0.05499724186155379 -0.0 0.0
5.549999999999997e-15	0.0 -0.054713769653352576 -0.0 0.0
5.699999999999996e-15	0.0 -0.05443351858408579 -0.0 0.0
5.849999999999996e-15	0.0 -0.054156440923048 -0.0 0.0
5.999999999999996e-15	0.0 -0.053882489785646914 -0.0 0.0
6.1499999999999954e-15	0.0 -0.05361161911474516 -0.0 0.0
6.299999999999995e-15	0.0 -0.05334378366205867 -0.0 0.0
6.449999999999995e-15	0.0 -0.05307893896997925 -0.0 0.0
6.5999999999999944e-15	0.0 -0.05281704135446411 -0.0 0.0
6.749999999999994e-15	0.0 -0.0525580478888435 -0.0 0.0
6.899999999999994e-15	0.0 -0.05230191638694946 -0.0 0.0
7.0499999999999935e-15	0.0 -0.052048605387615285 -0.0 0.0
7.199999999999994e-15	0.0 -0.05179807414008178 -0.0 0.0
7.349999999999994e-15	0.0 -0.05155028258802493 -0.0 0.0
7.499999999999993e-15	0.0 -0.05130519135685071 -0.0 0.0
7.649999999999993e-15	0.0 -0.051062761738351066 -0.0 0.0
7.799999999999993e-15	0.0 -0.05082295567826817 -0.0 0.0
7.949999999999992e-15	0.0 -0.05058573576222128 -0.0 0.0
8.099999999999992e-15	0.0 -0.050351065203747214 -0.0 0.0
8.249999999999992e-15	0.0 -0.050118907831395686 -0.0 0.0
8.399999999999991e-15	0.0 -0.04988922807643883 -0.0 0.0
8.549999999999991e-15	0.0 -0.04966199096172061 -0.0 0.0
8.69999999999999e-15	0.0 -0.04943716208934402 -0.0 0.0
8.84999999999999e-15	0.0 -0.04921470763003062 -0.0 0.0
8.99999999999999e-15	0.0 -0.048994594311785024 -0.0 0.0
9.14999999999999e-15	0.0 -0.04877678940952894 -0.0 0.0
9.29999999999999e-15	0.0 -0.04856126073431201 -0.0 0.0
9.449999999999989e-15	0.0 -0.04834797662349502 -0.0 0.0
9.599999999999989e-15	0.0 -0.04813690593086543 -0.0 0.0
9.749999999999988e-15	0.0 -0.047928018016241865 -0.0 0.0
9.899999999999988e-15	0.0 -0.04772128273670051 -0.0 0.0
1.0049999999999988e-14	0.0 -0.047516670436922204 -0.0 0.0
1.0199999999999987e-14	0.0 -0.04731415194065242 -0.0 0.0
1.0349999999999987e-14	0.0 -0.04711369854108683 -0.0 0.0
1.0499999999999987e-14	0.0 -0.04691528199256635 -0.0 0.0
1.0649999999999986e-14	0.0 -0.04671887450238051 -0.0 0.0
1.0799999999999986e-14	0.0 -0.04652444872202402 -0.0 0.0
1.0949999999999986e-14	0.0 -0.04633197773944957 -0.0 0.0
1.1099999999999986e-14	0.0 -0.04614143507083076 -0.0 0.0
1.1249999999999985e-14	0.0 -0.045952794653001124 -0.0 0.0
1.1399999999999985e-14	0.0 -0.045766030836012085 -0.0 0.0
1.1549999999999985e-14	0.0 -0.045581118375167866 -0.0 0.0
1.1699999999999984e-14	0.0 -0.0453980324244748 -0.0 0.0
1.1849999999999984e-14	0.0 -0.0452167485287128 -0.0 0.0
1.1999999999999984e-14	0.0 -0.045037242617351245 -0.0 0.0
1.2149999999999983e-14	0.0 -0.04485949099691708 -0.0 0.0
1.2299999999999983e-14	0.0 -0.04468347034477232 -0.0 0.0
1.2449999999999983e-14	0.0 -0.04450915770226733 -0.0 0.0
1.2599999999999982e-14	0.0 -0.044336530468471316 -0.0 0.0
1.2749999999999982e-14	0.0 -0.04416556639399723 -0.0 0.0
1.2899999999999982e-14	0.0 -0.04399624357458107 -0.0 0.0
1.3049999999999981e-14	0.0 -0.043828540445282435 -0.0 0.0
1.3199999999999981e-14	0.0 -0.043662435774376895 -0.0 0.0
1.334999999999998e-14	0.0 -0.0434979086575732 -0.0 0.0
1.349999999999998e-14	0.0 -0.04333493851248679 -0.0 0.0
1.364999999999998e-14	0.0 -0.043173505072948155 -0.0 0.0
1.379999999999998e-14	0.0 -0.043013588383439105 -0.0 0.0
1.394999999999998e-14	0.0 -0.04285516879400969 -0.0 0.0
1.4099999999999979e-14	0.0 -0.042698226954347336 -0.0 0.0
1.424999999999998e-14	0.0 -0.04254274380972141 -0.0 0.0
1.439999999999998e-14	0.0 -0.04238870059509184 -0.0 0.0
1.4549999999999983e-14	0.0 -0.04223607883016348 -0.0 0.0
1.4699999999999984e-14	0.0 -0.04208486031497352 -0.0 0.0
1.4849999999999985e-14	0.0 -0.04193502712497074 -0.0 0.0
1.4999999999999987e-14	0.0 -0.04178656160604234 -0.0 0.0
1.5749999999999993e-14	0.0 -0.04106414955919716 -0.0 0.0
1.65e-14	0.0 -0.04037342901372424 -0.0 0.0
1.7250000000000005e-14	0.0 -0.039712471680086486 -0.0 0.0
1.8000000000000012e-14	0.0 -0.039079487513872524 -0.0 0.0
1.8750000000000018e-14	0.0 -0.03847281366903861 -0.0 0.0
1.9500000000000024e-14	0.0 -0.03789090441812267 -0.0 0.0
2.025000000000003e-14	0.0 -0.03733232194837622 -0.0 0.0
2.1000000000000037e-14	0.0 -0.03679572795024357 -0.0 0.0
2.1750000000000043e-14	0.0 -0.036279875919487954 -0.0 0.0
2.250000000000005e-14	0.0 -0.0357836041089006 -0.0 0.0
2.3250000000000056e-14	0.0 -0.035305829072756825 -0.0 0.0
2.4000000000000062e-14	0.0 -0.03484553974446129 -0.0 0.0
2.4750000000000068e-14	0.0 -0.034401792003284776 -0.0 0.0
2.5500000000000074e-14	0.0 -0.03397370368727612 -0.0 0.0
2.625000000000008e-14	0.0 -0.03356045000808812 -0.0 0.0
2.7000000000000087e-14	0.0 -0.033161259338226654 -0.0 0.0
2.7750000000000093e-14	0.0 -0.03277540933429892 -0.0 0.0
2.85000000000001e-14	0.0 -0.03240222337120556 -0.0 0.0
2.925000000000009e-14	0.0 -0.03204106725376108 -0.0 0.0
3.000000000000008e-14	0.0 -0.03169134619269482 -0.0 0.0
3.075000000000007e-14	0.0 -0.03135250201116537 -0.0 0.0
3.150000000000006e-14	0.0 -0.031024010571452744 -0.0 0.0
3.225000000000005e-14	0.0 -0.03070537939807675 -0.0 0.0
3.300000000000004e-14	0.0 -0.03039614548409591 -0.0 0.0
3.375000000000003e-14	0.0 -0.030095873264423128 -0.0 0.0
3.4500000000000023e-14	0.0 -0.029804152740624177 -0.0 0.0
3.5250000000000014e-14	0.0 -0.029520597751145232 -0.0 0.0
3.6000000000000004e-14	0.0 -0.029244844363790982 -0.0 0.0
3.6749999999999995e-14	0.0 -0.02897654939471505 -0.0 0.0
3.7499999999999985e-14	0.0 -0.028715389032270285 -0.0 0.0
3.8249999999999976e-14	0.0 -0.028461057563786238 -0.0 0.0
3.8999999999999966e-14	0.0 -0.02821326619365135 -0.0 0.0
3.9749999999999957e-14	0.0 -0.027971741948164857 -0.0 0.0
4.049999999999995e-14	0.0 -0.02773622665903141 -0.0 0.0
4.124999999999994e-14	0.0 -0.02750647601878904 -0.0 0.0
4.199999999999993e-14	0.0 -0.027282258705392196 -0.0 0.0
4.274999999999992e-14	0.0 -0.0270633555663368 -0.0 0.0
4.349999999999991e-14	0.0 -0.026849558860840353 -0.0 0.0
4.42499999999999e-14	0.0 -0.026640671554943204 -0.0 0.0
4.499999999999989e-14	0.0 -0.026436506666683353 -0.0 0.0
4.574999999999988e-14	0.0 -0.026236886653304918 -0.0 0.0
4.649999999999987e-14	0.0 -0.02604164284326845 -0.0 0.0
4.724999999999986e-14	0.0 -0.025850614906555127 -0.0 0.0
4.799999999999985e-14	0.0 -0.0256636503585112 -0.0 0.0
4.874999999999984e-14	0.0 -0.02548060409983344 -0.0 0.0
4.9499999999999833e-14	0.0 -0.025301337985269352 -0.0 0.0
5.0249999999999824e-14	0.0 -0.0251257204203197 -0.0 0.0
5.0999999999999814e-14	0.0 -0.024953625987921634 -0.0 0.0
5.1749999999999805e-14	0.0 -0.02478493509518054 -0.0 0.0
5.2499999999999795e-14	0.0 -0.024619533645492377 -0.0 0.0
5.3249999999999786e-14	0.0 -0.024457312732257448 -0.0 0.0
5.3999999999999776e-14	0.0 -0.024298168349033013 -0.0 0.0
5.4749999999999767e-14	0.0 -0.02414200112193483 -0.0 0.0
5.549999999999976e-14	0.0 -0.023988716056764562 -0.0 0.0
5.624999999999975e-14	0.0 -0.023838222302294817 -0.0 0.0
5.699999999999974e-14	0.0 -0.023690432929068878 -0.0 0.0
5.774999999999977e-14	0.0 -0.023545264719530445 -0.0 0.0
5.849999999999979e-14	0.0 -0.023402637974326332 -0.0 0.0
5.924999999999981e-14	0.0 -0.023262476327551466 -0.0 0.0
5.999999999999983e-14	0.0 -0.02312470657621231 -0.0 0.0
6.074999999999985e-14	0.0 -0.02298925851541565 -0.0 0.0
6.149999999999988e-14	0.0 -0.02285606478799832 -0.0 0.0
6.22499999999999e-14	0.0 -0.022725060740712795 -0.0 0.0
6.299999999999992e-14	0.0 -0.02259618428853356 -0.0 0.0
6.374999999999994e-14	0.0 -0.022469375787618272 -0.0 0.0
6.449999999999996e-14	0.0 -0.022344577916999668 -0.0 0.0
6.524999999999999e-14	0.0 -0.022221735563442188 -0.0 0.0
6.600000000000001e-14	0.0 -0.022100795716395068 -0.0 0.0
6.675000000000003e-14	0.0 -0.021981707367116594 -0.0 0.0
6.750000000000005e-14	0.0 -0.021864421414252606 -0.0 0.0
6.825000000000008e-14	0.0 -0.021748890573671496 -0.0 0.0
6.90000000000001e-14	0.0 -0.021635069294304365 -0.0 0.0
6.975000000000012e-14	0.0 -0.02152291367812066 -0.0 0.0
7.050000000000014e-14	0.0 -0.021412381404486022 -0.0 0.0
7.125000000000016e-14	0.0 -0.021303431658545893 -0.0 0.0
7.200000000000019e-14	0.0 -0.021196025064135055 -0.0 0.0
7.275000000000021e-14	0.0 -0.021090123619194653 -0.0 0.0
7.350000000000023e-14	0.0 -0.02098569063461288 -0.0 0.0
7.425000000000025e-14	0.0 -0.02088269067812752 -0.0 0.0
7.500000000000027e-14	0.0 -0.020781089518059532 -0.0 0.0
7.800000000000024e-14	0.0 -0.0203875304460992 -0.0 0.0
8.10000000000002e-14	0.0 -0.020013977673298402 -0.0 0.0
8.400000000000016e-14	0.0 -0.019658703731183242 -0.0 0.0
8.700000000000012e-14	0.0 -0.019320186303475168 -0.0 0.0
9.000000000000008e-14	0.0 -0.018997077925160488 -0.0 0.0
9.300000000000005e-14	0.0 -0.01868818088676796 -0.0 0.0
9.600000000000001e-14	0.0 -0.01839242636861115 -0.0 0.0
9.899999999999997e-14	0.0 -0.01810885701845921 -0.0 0.0
1.0199999999999993e-13	0.0 -0.017836612315137768 -0.0 0.0
1.0499999999999989e-13	0.0 -0.01757491622075155 -0.0 0.0
1.0799999999999986e-13	0.0 -0.017323066705806054 -0.0 0.0
1.1099999999999982e-13	0.0 -0.017080426823771387 -0.0 0.0
1.139999999999998e-13	0.0 -0.01684641707858148 -0.0 0.0
1.1699999999999988e-13	0.0 -0.016620508854721588 -0.0 0.0
1.1999999999999997e-13	0.0 -0.016402218756081492 -0.0 0.0
1.2300000000000006e-13	0.0 -0.01619110369205453 -0.0 0.0
1.2600000000000014e-13	0.0 -0.01598675661273927 -0.0 0.0
1.2900000000000023e-13	0.0 -0.015788802780258616 -0.0 0.0
1.3200000000000032e-13	0.0 -0.015596896508840696 -0.0 0.0
1.350000000000004e-13	0.0 -0.015410718296806167 -0.0 0.0
1.380000000000005e-13	0.0 -0.015229972302940178 -0.0 0.0
1.4100000000000059e-13	0.0 -0.015054384113108134 -0.0 0.0
1.4400000000000067e-13	0.0 -0.01488369876329093 -0.0 0.0
1.4700000000000076e-13	0.0 -0.014717678982416112 -0.0 0.0
1.5000000000000085e-13	0.0 -0.01455610362325202 -0.0 0.0
1.5300000000000094e-13	0.0 -0.014398766266579566 -0.0 0.0
1.5600000000000103e-13	0.0 -0.014245473969236816 -0.0 0.0
1.5900000000000111e-13	0.0 -0.014096046137891479 -0.0 0.0
1.620000000000012e-13	0.0 -0.01395031352230998 -0.0 0.0
1.650000000000013e-13	0.0 -0.013808117301905934 -0.0 0.0
1.6800000000000138e-13	0.0 -0.013669308265888209 -0.0 0.0
1.7100000000000147e-13	0.0 -0.013533746067571122 -0.0 0.0
1.7400000000000156e-13	0.0 -0.013401298554169503 -0.0 0.0
1.7700000000000164e-13	0.0 -0.013271841151135048 -0.0 0.0
1.8000000000000173e-13	0.0 -0.013145256306572834 -0.0 0.0
1.8300000000000182e-13	0.0 -0.013021432986401823 -0.0 0.0
1.860000000000019e-13	0.0 -0.012900266208919656 -0.0 0.0
1.89000000000002e-13	0.0 -0.01278165662437127 -0.0 0.0
1.9200000000000208e-13	0.0 -0.012665510123027282 -0.0 0.0
1.9500000000000217e-13	0.0 -0.012551737489506824 -0.0 0.0
1.9800000000000226e-13	0.0 -0.01244025406724653 -0.0 0.0
2.0100000000000235e-13	0.0 -0.012330979464835861 -0.0 0.0
2.0400000000000244e-13	0.0 -0.012223837281884366 -0.0 0.0
2.0700000000000253e-13	0.0 -0.012118754849313573 -0.0 0.0
2.1000000000000261e-13	0.0 -0.01201566299811308 -0.0 0.0
2.130000000000027e-13	0.0 -0.011914495847206002 -0.0 0.0
2.160000000000028e-13	0.0 -0.011815190594573017 -0.0 0.0
2.1900000000000288e-13	0.0 -0.011717687340650438 -0.0 0.0
2.2200000000000297e-13	0.0 -0.011621928907943372 -0.0 0.0
2.2500000000000305e-13	0.0 -0.01152786068929541 -0.0 0.0
2.340000000000032e-13	0.0 -0.0112551790949785 -0.0 0.0
2.4300000000000346e-13	0.0 -0.01099597596871783 -0.0 0.0
2.520000000000037e-13	0.0 -0.010749114924818438 -0.0 0.0
2.61000000000004e-13	0.0 -0.010513590580541722 -0.0 0.0
2.7000000000000425e-13	0.0 -0.010288510768895668 -0.0 0.0
2.790000000000045e-13	0.0 -0.010073080712265202 -0.0 0.0
2.880000000000048e-13	0.0 -0.009866589690894765 -0.0 0.0
2.9700000000000505e-13	0.0 -0.00966839981852816 -0.0 0.0
3.060000000000053e-13	0.0 -0.00947793662852198 -0.0 0.0
3.1500000000000557e-13	0.0 -0.00929468109603509 -0.0 0.0
3.2400000000000584e-13	0.0 -0.009118162859816066 -0.0 0.0
3.330000000000061e-13	0.0 -0.008947954448832786 -0.0 0.0
3.4200000000000637e-13	0.0 -0.00878366632188758 -0.0 0.0
3.5100000000000663e-13	0.0 -0.008624942593920997 -0.0 0.0
3.600000000000069e-13	0.0 -0.00847145734600138 -0.0 0.0
3.6900000000000716e-13	0.0 -0.008322911426723386 -0.0 0.0
3.7800000000000743e-13	0.0 -0.008179029644962747 -0.0 0.0
3.870000000000077e-13	0.0 -0.008039558332717142 -0.0 0.0
3.9600000000000796e-13	0.0 -0.007904263212505534 -0.0 0.0
4.050000000000082e-13	0.0 -0.007772927496943985 -0.0 0.0
4.140000000000085e-13	0.0 -0.007645350227007549 -0.0 0.0
4.2300000000000875e-13	0.0 -0.007521344811341039 -0.0 0.0
4.32000000000009e-13	0.0 -0.007400737696379566 -0.0 0.0
4.410000000000093e-13	0.0 -0.007283367222542188 -0.0 0.0
4.5000000000000954e-13	0.0 -0.007169082571416575 -0.0 0.0
4.620000000000098e-13	0.0 -0.0070212344833514035 -0.0 0.0
4.740000000000102e-13	0.0 -0.00687831372539102 -0.0 0.0
4.860000000000106e-13	0.0 -0.006740039192937683 -0.0 0.0
4.980000000000109e-13	0.0 -0.006606150334486195 -0.0 0.0
5.100000000000113e-13	0.0 -0.006476406851601075 -0.0 0.0
5.220000000000116e-13	0.0 -0.006350586924078648 -0.0 0.0
5.34000000000012e-13	0.0 -0.006228485444182627 -0.0 0.0
5.460000000000123e-13	0.0 -0.006109912419218041 -0.0 0.0
5.580000000000127e-13	0.0 -0.005994691557423567 -0.0 0.0
5.70000000000013e-13	0.0 -0.005882658999242362 -0.0 0.0
5.820000000000134e-13	0.0 -0.00577366220750236 -0.0 0.0
5.940000000000137e-13	0.0 -0.005667558964378825 -0.0 0.0
6.060000000000141e-13	0.0 -0.005564216478236926 -0.0 0.0
6.180000000000144e-13	0.0 -0.005463510586712114 -0.0 0.0
6.300000000000148e-13	0.0 -0.005365325039073984 -0.0 0.0
6.420000000000151e-13	0.0 -0.005269550854187935 -0.0 0.0
6.540000000000155e-13	0.0 -0.00517608573177198 -0.0 0.0
6.660000000000158e-13	0.0 -0.005084833530578653 -0.0 0.0
6.780000000000162e-13	0.0 -0.004995703802320141 -0.0 0.0
6.900000000000165e-13	0.0 -0.004908611346121933 -0.0 0.0
7.020000000000169e-13	0.0 -0.004823475825311986 -0.0 0.0
7.140000000000173e-13	0.0 -0.004740221414597442 -0.0 0.0
7.260000000000176e-13	0.0 -0.004658776464614186 -0.0 0.0
7.38000000000018e-13	0.0 -0.004579073217276166 -0.0 0.0
7.500000000000183e-13	0.0 -0.00450104753197143 -0.0 0.0
7.650000000000177e-13	0.0 -0.004405774003188824 -0.0 0.0
7.800000000000172e-13	0.0 -0.00431291304503186 -0.0 0.0
7.950000000000166e-13	0.0 -0.004222362433830276 -0.0 0.0
8.10000000000016e-13	0.0 -0.00413402405667561 -0.0 0.0
8.250000000000155e-13	0.0 -0.004047805512891904 -0.0 0.0
8.400000000000149e-13	0.0 -0.0039636198607032125 -0.0 0.0
8.550000000000143e-13	0.0 -0.003881385244366646 -0.0 0.0
8.700000000000138e-13	0.0 -0.0038010245087954104 -0.0 0.0
8.850000000000132e-13	0.0 -0.00372246485278886 -0.0 0.0
9.000000000000126e-13	0.0 -0.0036456375147174455 -0.0 0.0
9.150000000000122e-13	0.0 -0.00357047749676411 -0.0 0.0
9.300000000000116e-13	0.0 -0.0034969232824129605 -0.0 0.0
9.45000000000011e-13	0.0 -0.003424916603923478 -0.0 0.0
9.600000000000104e-13	0.0 -0.0033544022215786272 -0.0 0.0
9.750000000000099e-13	0.0 -0.0032853277268125023 -0.0 0.0
9.900000000000093e-13	0.0 -0.003217643347249699 -0.0 0.0
1.0050000000000087e-12	0.0 -0.0031513017796242315 -0.0 0.0
1.0200000000000082e-12	0.0 -0.0030862580331633424 -0.0 0.0
1.0350000000000076e-12	0.0 -0.0030224692814657802 -0.0 0.0
1.050000000000007e-12	0.0 -0.0029598947312893466 -0.0 0.0
1.0650000000000065e-12	0.0 -0.002898495495559922 -0.0 0.0
1.080000000000006e-12	0.0 -0.002838234476875573 -0.0 0.0
1.0950000000000053e-12	0.0 -0.0027790762701830466 -0.0 0.0
1.1100000000000048e-12	0.0 -0.0027209870512004864 -0.0 0.0
1.1250000000000042e-12	0.0 -0.0026639344960399224 -0.0 0.0
1.1430000000000027e-12	0.0 -0.0025967940699348512 -0.0 0.0
1.1610000000000012e-12	0.0 -0.002531048742289205 -0.0 0.0
1.1789999999999997e-12	0.0 -0.0024666526061969674 -0.0 0.0
1.1969999999999982e-12	0.0 -0.0024035599273143035 -0.0 0.0
1.2149999999999967e-12	0.0 -0.0023417270432480515 -0.0 0.0
1.2329999999999953e-12	0.0 -0.0022811123879349885 -0.0 0.0
1.2509999999999938e-12	0.0 -0.002221676357535074 -0.0 0.0
1.2689999999999923e-12	0.0 -0.002163381218315879 -0.0 0.0
1.2869999999999908e-12	0.0 -0.0021061909870098996 -0.0 0.0
1.3049999999999893e-12	0.0 -0.0020500713058575182 -0.0 0.0
1.3229999999999878e-12	0.0 -0.001994989374258121 -0.0 0.0
1.3409999999999863e-12	0.0 -0.0019409138447701508 -0.0 0.0
1.3589999999999848e-12	0.0 -0.0018878147436654966 -0.0 0.0
1.3769999999999833e-12	0.0 -0.001835663386086879 -0.0 0.0
1.3949999999999818e-12	0.0 -0.001784432308862212 -0.0 0.0
1.4129999999999803e-12	0.0 -0.0017340952111533643 -0.0 0.0
1.4309999999999789e-12	0.0 -0.0016846268800977547 -0.0 0.0
1.4489999999999774e-12	0.0 -0.001636003131236147 -0.0 0.0
1.4669999999999759e-12	0.0 -0.0015882007676770457 -0.0 0.0
1.4849999999999744e-12	0.0 -0.0015411975138645213 -0.0 0.0
1.5029999999999729e-12	0.0 -0.0014949719778560553 -0.0 0.0
1.5209999999999714e-12	0.0 -0.001449503591035311 -0.0 0.0
1.53899999999997e-12	0.0 -0.0014047725937302946 -0.0 0.0
1.5569999999999684e-12	0.0 -0.001360759966718918 -0.0 0.0
1.574999999999967e-12	0.0 -0.001317447406044237 -0.0 0.0
1.6169999999999702e-12	0.0 -0.0012190071798869092 -0.0 0.0
1.6589999999999734e-12	0.0 -0.0011240709642230812 -0.0 0.0
1.7009999999999767e-12	0.0 -0.0010324480619760658 -0.0 0.0
1.74299999999998e-12	0.0 -0.0009439604528737984 -0.0 0.0
1.7849999999999832e-12	0.0 -0.000858443875488505 -0.0 0.0
1.826999999999985e-12	0.0 -0.0007757465144405881 -0.0 0.0
1.86899999999998e-12	0.0 -0.0006957277619162184 -0.0 0.0
1.910999999999975e-12	0.0 -0.0006182571897847251 -0.0 0.0
1.9529999999999704e-12	0.0 -0.0005432135647219146 -0.0 0.0
1.9949999999999655e-12	0.0 -0.0004704840317882365 -0.0 0.0
2.0369999999999607e-12	0.0 -0.00039996336966497846 -0.0 0.0
2.078999999999956e-12	0.0 -0.00033155331003798075 -0.0 0.0
2.123999999999954e-12	0.0 -0.0002604956616083504 -0.0 0.0
2.1719999999999556e-12	0.0 -0.0001871329687546378 -0.0 0.0
2.219999999999957e-12	0.0 -0.00011616757272519519 -0.0 0.0
2.2679999999999584e-12	0.0 -4.7488486600299276e-05 -0.0 0.0
2.31599999999996e-12	0.0 1.9007919822235814e-05 -0.0 0.0
2.3639999999999613e-12	0.0 8.341844831671484e-05 -0.0 0.0
2.4119999999999627e-12	0.0 0.00014583363027022322 -0.0 0.0
2.459999999999964e-12	0.0 0.0002063382759444983 -0.0 0.0
2.5079999999999655e-12	0.0 0.0002650119040744899 -0.0 0.0
2.555999999999967e-12	0.0 0.00032192920300317177 -0.0 0.0
2.6039999999999683e-12	0.0 0.0003771604026812946 -0.0 0.0
2.6519999999999697e-12	0.0 0.00043077163023222983 -0.0 0.0
2.699999999999971e-12
