# Supplementary material for: Field-induced ultrafast modulation of Rashba coupling at room temperature in ferroelectric α-GeTe(111)
Source: Nat Commun. 2022 Oct 27;13:6396. doi: 10.1038/s41467-022-33978-3 (PMC9613697; doi:10.1038/s41467-022-33978-3)
Supplement: Supplementary file 4 — Supplementary Software 1 [file 41467_2022_33978_MOESM4_ESM.zip › pump_drift_diffusion_code_changming_yue/pump_drift_diffusion_code_changming_yue/example/no_recombination/post_phi_x_phix0.sh]

#!/bin/bash

# #SBATCH --job-name=smpjob
# #SBATCH --output=%x-%j.out
# #SBATCH --error=%x-%j.err
# #SBATCH --time=10-00:10:00
# #SBATCH --cpus-per-task=1
# #SBATCH --mem-per-cpu=1G
# #SBATCH --account=unifr
# #SBATCH --partition=new


python /home/yuec/pump_valence/GeTe/src_pump_valence_new/get_phi_x.py 
grep '^0.0 ' phi.dat  > phi0.dat 
grep t= nt_pt_ge_0.dat_sparse_uniform_unitless | awk '{print $3}'> a
paste a phi0.dat > b

rm a 
mv b phi_at_x_origin.dat
