# Supplementary material for: Field-induced ultrafast modulation of Rashba coupling at room temperature in ferroelectric α-GeTe(111)
Source: Nat Commun. 2022 Oct 27;13:6396. doi: 10.1038/s41467-022-33978-3 (PMC9613697; doi:10.1038/s41467-022-33978-3)
Supplement: Supplementary file 4 — Supplementary Software 1 [file 41467_2022_33978_MOESM4_ESM.zip › pump_drift_diffusion_code_changming_yue/pump_drift_diffusion_code_changming_yue/example/no_recombination/run_spr.sh]

#!/bin/bash

# #SBATCH --job-name=smpjob
# #SBATCH --output=%x-%j.out
# #SBATCH --error=%x-%j.err
# #SBATCH --time=10-00:10:00
# #SBATCH --cpus-per-task=1
# #SBATCH --mem-per-cpu=6G
# #SBATCH --account=unifr
# #SBATCH --partition=amd
# 

export OMP_NUM_THREADS=1
source /opt/intel/2018.1.163/compilers_and_libraries_2018.1.163/linux/bin/compilervars.sh intel64
export PATH=/opt/intel/2018.1.163/compilers_and_libraries_2018.1.163/linux/mkl/lib/intel64_lin/:$PATH
export LD_LIBRARY_PATH=/opt/intel/2018.1.163/compilers_and_libraries_2018.1.163/linux/compiler/lib/intel64_lin/:$LIB_LIBRARY_PATH
MPIRUN=/home/yuec/intel/compilers_and_libraries_2020.1.217/linux/mpi/intel64/bin/mpirun
echo "JOB is running on: $HOSTNAME" > out 

python ../../Ficti_Unitless.py 
