# Supplementary material for: Field-induced ultrafast modulation of Rashba coupling at room temperature in ferroelectric α-GeTe(111)
Source: Nat Commun. 2022 Oct 27;13:6396. doi: 10.1038/s41467-022-33978-3 (PMC9613697; doi:10.1038/s41467-022-33978-3)
Supplement: Supplementary file 4 — Supplementary Software 1 [file 41467_2022_33978_MOESM4_ESM.zip › pump_drift_diffusion_code_changming_yue/pump_drift_diffusion_code_changming_yue/example/plot_band_energy_xt.plt]

set encoding utf8
set terminal eps truecolor enhanced transparent dl 0.5  
set style data linespoints
set output 'bandenergy_xt.eps'
set multiplot

set size 0.9,0.9; set origin 0.05,0.05

set key font ',12' spacing 1.2

set size 0.9,0.5; set origin 0.05,0.5

set xtics out font ',16' offset 0,0.6
set mxtics 5
set mytics 2
set ytics 20 nomirror out font ',16' offset 1.0,0
set yrange [-68:5]

set xlabel 'x (Å)' font ',16' offset 0,0.60
set ylabel '-e{/Symbol j}(x) (meV)'  font ',16' offset 0.6,-5
set palette defined ( 0 "green", 0.5 "black", 1 "red" ) 
set xrange [0:6000]
unset colorbox
unset xlabel
p 'recombination/phi.dat' index 0   u 1:($2*1000) w l lw 3 lc palette frac ( 0.0/9.)  title "  t=0 fs",\
  'recombination/phi.dat' index 10  u 1:($2*1000) w l lw 3 lc palette frac ( 1.0/9.)  title "  1   ",\
  'recombination/phi.dat' index 20  u 1:($2*1000) w l lw 3 lc palette frac ( 2.0/9.)  title "  2    ",\
  'recombination/phi.dat' index 50  u 1:($2*1000) w l lw 3 lc palette frac ( 3.0/9.)  title "  5   ",\
  'recombination/phi.dat' index 100 u 1:($2*1000) w l lw 3 lc palette frac ( 4.0/9.)  title "    10   ",\
  'recombination/phi.dat' index 120 u 1:($2*1000) w l lw 3 lc palette frac ( 5.0/9.)  notitle "  20   ",\
  'recombination/phi.dat' index 140 u 1:($2*1000) w l lw 3 lc palette frac ( 6.0/9.)  notitle "  30   ",\
  'recombination/phi.dat' index 180 u 1:($2*1000) w l lw 3 lc palette frac ( 7.0/9.)  notitle "  50   ",\
  'recombination/phi.dat' index 230 u 1:($2*1000) w l lw 3 lc palette frac ( 8.0/9.)  notitle "  100   ",\
  'recombination/phi.dat' index 255 u 1:($2*1000) w l lw 3 lc palette frac ( 9.0/9.)  notitle "  200   ",\

set ylabel " "  font ',16' offset 0.6,0
set xlabel 'x (Å)' font ',16' offset 0,0.60
set size 0.9,0.5; set origin 0.05,0.05

p 'no_recombination/phi.dat' index 0   u 1:($2*1000) w l lw 3 lc palette frac ( 0.0/9.)  notitle "  t=0 fs",\
  'no_recombination/phi.dat' index 10  u 1:($2*1000) w l lw 3 lc palette frac ( 1.0/9.)  notitle "  1   ",\
  'no_recombination/phi.dat' index 20  u 1:($2*1000) w l lw 3 lc palette frac ( 2.0/9.)  notitle "  2    ",\
  'no_recombination/phi.dat' index 50  u 1:($2*1000) w l lw 3 lc palette frac ( 3.0/9.)  notitle "  5   ",\
  'no_recombination/phi.dat' index 100 u 1:($2*1000) w l lw 3 lc palette frac ( 4.0/9.)  notitle "    10   ",\
  'no_recombination/phi.dat' index 120 u 1:($2*1000) w l lw 3 lc palette frac ( 5.0/9.)  title "  20   ",\
  'no_recombination/phi.dat' index 140 u 1:($2*1000) w l lw 3 lc palette frac ( 6.0/9.)  title "  30   ",\
  'no_recombination/phi.dat' index 180  u 1:($2*1000) w l lw 3 lc palette frac ( 7.0/9.) title "  50   ",\
  'no_recombination/phi.dat' index 230 u 1:($2*1000) w l lw 3 lc palette frac ( 8.0/9.)  title "  100   ",\
  'no_recombination/phi.dat' index 255 u 1:($2*1000) w l lw 3 lc palette frac ( 9.0/9.)  title "  200   ",\
