# Supplementary material for: Field-induced ultrafast modulation of Rashba coupling at room temperature in ferroelectric α-GeTe(111)
Source: Nat Commun. 2022 Oct 27;13:6396. doi: 10.1038/s41467-022-33978-3 (PMC9613697; doi:10.1038/s41467-022-33978-3)
Supplement: Supplementary file 4 — Supplementary Software 1 [file 41467_2022_33978_MOESM4_ESM.zip › pump_drift_diffusion_code_changming_yue/pump_drift_diffusion_code_changming_yue/example/plot_surface_photovoltage.plt]

reset
set encoding utf8
set terminal png truecolor enhanced transparent dl 0.5 size 40.0cm,15.0cm
set output 'surface_photovoltage_long_time.png'
set style data linespoints

set tmargin 5.0
set bmargin 5.0
set lmargin 20.0
set rmargin 10.0


set xtics out font ',24' offset 0,0.4
set mxtics 2
set ytics 20 nomirror out font ',24' offset 1.0,0

set b
set xlabel 't (fs)' font ',24' offset 0,0.60
set ylabel '-e{/Symbol j} (meV)'  font ',24' offset -2.0,0

set key font ',24' spacing 1.5 right bottom
set mxtics 5
set tics scale 1.25
set grid
set xrange [-1:10000]
set xtics 2000
set yrange [-70:20]
set tics font ',24' 

p 'recombination/phi_at_x_origin.dat' u ($1*1E15):($3*1000) w l lw 4 lc rgb 'blue' notitle "Recom. B_r=0.6",\
  'no_recombination/phi_at_x_origin.dat' u ($1*1E15):($3*1000) w l lw 4 lc rgb 'black' notitle "No Recom. (B_r=0.0)"

unset key
set output 'surface_photovoltage_short_time.png'
set xtics 40
set yrange [:-10]
set xrange [-1:200]
replot
