# Supplementary material for: Field-induced ultrafast modulation of Rashba coupling at room temperature in ferroelectric α-GeTe(111)
Source: Nat Commun. 2022 Oct 27;13:6396. doi: 10.1038/s41467-022-33978-3 (PMC9613697; doi:10.1038/s41467-022-33978-3)
Supplement: Supplementary file 4 — Supplementary Software 1 [file 41467_2022_33978_MOESM4_ESM.zip › pump_drift_diffusion_code_changming_yue/pump_drift_diffusion_code_changming_yue/example/recombination/phi_at_x_origin.dat]

0.0	0.0 -0.06783875725799876 0.0 0.0
1.5e-16	0.0 -0.0674181792071677 -0.0 0.0
3e-16	0.0 -0.06702089524313568 -0.0 0.0
4.5e-16	0.0 -0.06664424585836659 -0.0 0.0
6e-16	0.0 -0.06628602866010233 -0.0 0.0
7.5e-16	0.0 -0.06594439530285262 -0.0 0.0
9e-16	0.0 -0.06561777638133062 -0.0 0.0
1.0500000000000001e-15	0.0 -0.06530482594254952 -0.0 0.0
1.2000000000000002e-15	0.0 -0.06500437955156364 -0.0 0.0
1.3500000000000002e-15	0.0 -0.06471542201384206 -0.0 0.0
1.5000000000000003e-15	0.0 -0.06443706214080991 -0.0 0.0
1.6500000000000004e-15	0.0 -0.06416851275452484 -0.0 0.0
1.8000000000000005e-15	0.0 -0.06390907465373885 -0.0 0.0
1.9500000000000005e-15	0.0 -0.06365812361926146 -0.0 0.0
2.1000000000000006e-15	0.0 -0.0634150997808929 -0.0 0.0
2.2500000000000007e-15	0.0 -0.06317949884136285 -0.0 0.0
2.4000000000000007e-15	0.0 -0.0629508647751598 -0.0 0.0
2.550000000000001e-15	0.0 -0.06272878370993602 -0.0 0.0
2.700000000000001e-15	0.0 -0.0625128787649602 -0.0 0.0
2.850000000000001e-15	0.0 -0.06230280566956054 -0.0 0.0
3.000000000000001e-15	0.0 -0.06209824902288896 -0.0 0.0
3.150000000000001e-15	0.0 -0.061898919083640695 -0.0 0.0
3.300000000000001e-15	0.0 -0.061704549001152395 -0.0 0.0
3.4500000000000012e-15	0.0 -0.061514892416079714 -0.0 0.0
3.600000000000001e-15	0.0 -0.061329721372247785 -0.0 0.0
3.7500000000000006e-15	0.0 -0.061148824491948355 -0.0 0.0
3.9e-15	0.0 -0.06097200537520697 -0.0 0.0
4.05e-15	0.0 -0.060799081190510106 -0.0 0.0
4.2e-15	0.0 -0.06062988143011557 -0.0 0.0
4.349999999999999e-15	0.0 -0.060464246806309414 -0.0 0.0
4.499999999999999e-15	0.0 -0.06030202827069801 -0.0 0.0
4.649999999999999e-15	0.0 -0.06014308613986161 -0.0 0.0
4.799999999999998e-15	0.0 -0.05998728931313048 -0.0 0.0
4.949999999999998e-15	0.0 -0.05983451457185118 -0.0 0.0
5.099999999999998e-15	0.0 -0.0596846459496246 -0.0 0.0
5.249999999999997e-15	0.0 -0.05953757416470764 -0.0 0.0
5.399999999999997e-15	0.0 -0.05939319610803135 -0.0 0.0
5.549999999999997e-15	0.0 -0.059251414379329743 -0.0 0.0
5.699999999999996e-15	0.0 -0.05911213686722584 -0.0 0.0
5.849999999999996e-15	0.0 -0.0589752763670479 -0.0 0.0
5.999999999999996e-15	0.0 -0.05884075023349253 -0.0 0.0
6.1499999999999954e-15	0.0 -0.05870848006340101 -0.0 0.0
6.299999999999995e-15	0.0 -0.05857839140636557 -0.0 0.0
6.449999999999995e-15	0.0 -0.058450413499413066 -0.0 0.0
6.5999999999999944e-15	0.0 -0.05832447902431377 -0.0 0.0
6.749999999999994e-15	0.0 -0.058200523884438006 -0.0 0.0
6.899999999999994e-15	0.0 -0.05807848699973011 -0.0 0.0
7.0499999999999935e-15	0.0 -0.057958310117707065 -0.0 0.0
7.199999999999994e-15	0.0 -0.057839937639485514 -0.0 0.0
7.349999999999994e-15	0.0 -0.05772331645889322 -0.0 0.0
7.499999999999993e-15	0.0 -0.05760839581376596 -0.0 0.0
7.649999999999993e-15	0.0 -0.05749512714828071 -0.0 0.0
7.799999999999993e-15	0.0 -0.05738346398542607 -0.0 0.0
7.949999999999992e-15	0.0 -0.057273361808656754 -0.0 0.0
8.099999999999992e-15	0.0 -0.0571647779517172 -0.0 0.0
8.249999999999992e-15	0.0 -0.05705767149630127 -0.0 0.0
8.399999999999991e-15	0.0 -0.056952003176914755 -0.0 0.0
8.549999999999991e-15	0.0 -0.05684773529199311 -0.0 0.0
8.69999999999999e-15	0.0 -0.056744831620936444 -0.0 0.0
8.84999999999999e-15	0.0 -0.056643257346789884 -0.0 0.0
8.99999999999999e-15	0.0 -0.056542978983749353 -0.0 0.0
9.14999999999999e-15	0.0 -0.05644396430959042 -0.0 0.0
9.29999999999999e-15	0.0 -0.05634618230215412 -0.0 0.0
9.449999999999989e-15	0.0 -0.056249603079825905 -0.0 0.0
9.599999999999989e-15	0.0 -0.05615419784582787 -0.0 0.0
9.749999999999988e-15	0.0 -0.05605993883568093 -0.0 0.0
9.899999999999988e-15	0.0 -0.05596679926811992 -0.0 0.0
1.0049999999999988e-14	0.0 -0.055874753298641576 -0.0 0.0
1.0199999999999987e-14	0.0 -0.05578377597594857 -0.0 0.0
1.0349999999999987e-14	0.0 -0.055693843200853195 -0.0 0.0
1.0499999999999987e-14	0.0 -0.055604931687625675 -0.0 0.0
1.0649999999999986e-14	0.0 -0.055517018927294375 -0.0 0.0
1.0799999999999986e-14	0.0 -0.05543008315335058 -0.0 0.0
1.0949999999999986e-14	0.0 -0.055344103309075014 -0.0 0.0
1.1099999999999986e-14	0.0 -0.055259059016662185 -0.0 0.0
1.1249999999999985e-14	0.0 -0.05517493054826659 -0.0 0.0
1.1399999999999985e-14	0.0 -0.05509169879824417 -0.0 0.0
1.1549999999999985e-14	0.0 -0.05500934525718763 -0.0 0.0
1.1699999999999984e-14	0.0 -0.054927851987064874 -0.0 0.0
1.1849999999999984e-14	0.0 -0.05484720159776405 -0.0 0.0
1.1999999999999984e-14	0.0 -0.054767377224842644 -0.0 0.0
1.2149999999999983e-14	0.0 -0.054688362508428054 -0.0 0.0
1.2299999999999983e-14	0.0 -0.05461014157305019 -0.0 0.0
1.2449999999999983e-14	0.0 -0.05453269900861025 -0.0 0.0
1.2599999999999982e-14	0.0 -0.05445601985220796 -0.0 0.0
1.2749999999999982e-14	0.0 -0.05438008957080285 -0.0 0.0
1.2899999999999982e-14	0.0 -0.0543048940450002 -0.0 0.0
1.3049999999999981e-14	0.0 -0.05423041955314633 -0.0 0.0
1.3199999999999981e-14	0.0 -0.05415665275653222 -0.0 0.0
1.334999999999998e-14	0.0 -0.05408358068515735 -0.0 0.0
1.349999999999998e-14	0.0 -0.05401119072420403 -0.0 0.0
1.364999999999998e-14	0.0 -0.05393947060100944 -0.0 0.0
1.379999999999998e-14	0.0 -0.05386840837285629 -0.0 0.0
1.394999999999998e-14	0.0 -0.05379799241503966 -0.0 0.0
1.4099999999999979e-14	0.0 -0.05372821140964614 -0.0 0.0
1.424999999999998e-14	0.0 -0.0536590543347836 -0.0 0.0
1.439999999999998e-14	0.0 -0.05359051045428988 -0.0 0.0
1.4549999999999983e-14	0.0 -0.053522569307897484 -0.0 0.0
1.4699999999999984e-14	0.0 -0.05345522070172063 -0.0 0.0
1.4849999999999985e-14	0.0 -0.05338845469935838 -0.0 0.0
1.4999999999999987e-14	0.0 -0.05332226161314361 -0.0 0.0
1.5749999999999993e-14	0.0 -0.052999567253121035 -0.0 0.0
1.65e-14	0.0 -0.052689872105985754 -0.0 0.0
1.7250000000000005e-14	0.0 -0.05239220105639065 -0.0 0.0
1.8000000000000012e-14	0.0 -0.05210568494997607 -0.0 0.0
1.8750000000000018e-14	0.0 -0.05182954571097578 -0.0 0.0
1.9500000000000024e-14	0.0 -0.051563083994911656 -0.0 0.0
2.025000000000003e-14	0.0 -0.0513056688727789 -0.0 0.0
2.1000000000000037e-14	0.0 -0.05105672915781625 -0.0 0.0
2.1750000000000043e-14	0.0 -0.05081574606904066 -0.0 0.0
2.250000000000005e-14	0.0 -0.05058224699150062 -0.0 0.0
2.3250000000000056e-14	0.0 -0.05035580014114355 -0.0 0.0
2.4000000000000062e-14	0.0 -0.050136009981215084 -0.0 0.0
2.4750000000000068e-14	0.0 -0.04992251326617715 -0.0 0.0
2.5500000000000074e-14	0.0 -0.04971497561250391 -0.0 0.0
2.625000000000008e-14	0.0 -0.04951308851412314 -0.0 0.0
2.7000000000000087e-14	0.0 -0.049316566734804945 -0.0 0.0
2.7750000000000093e-14	0.0 -0.04912514602204917 -0.0 0.0
2.85000000000001e-14	0.0 -0.04893858109522789 -0.0 0.0
2.925000000000009e-14	0.0 -0.04875664386988122 -0.0 0.0
3.000000000000008e-14	0.0 -0.04857912188562658 -0.0 0.0
3.075000000000007e-14	0.0 -0.048405816909738254 -0.0 0.0
3.150000000000006e-14	0.0 -0.04823654369381649 -0.0 0.0
3.225000000000005e-14	0.0 -0.048071128863577416 -0.0 0.0
3.300000000000004e-14	0.0 -0.04790940992497322 -0.0 0.0
3.375000000000003e-14	0.0 -0.04775123437230114 -0.0 0.0
3.4500000000000023e-14	0.0 -0.04759645888606087 -0.0 0.0
3.5250000000000014e-14	0.0 -0.047444948609862675 -0.0 0.0
3.6000000000000004e-14	0.0 -0.04729657649716391 -0.0 0.0
3.6749999999999995e-14	0.0 -0.04715122271986043 -0.0 0.0
3.7499999999999985e-14	0.0 -0.04700877413197626 -0.0 0.0
3.8249999999999976e-14	0.0 -0.04686912378229294 -0.0 0.0
3.8999999999999966e-14	0.0 -0.04673217047062371 -0.0 0.0
3.9749999999999957e-14	0.0 -0.046597818343098237 -0.0 0.0
4.049999999999995e-14	0.0 -0.04646597652258256 -0.0 0.0
4.124999999999994e-14	0.0 -0.04633655877038877 -0.0 0.0
4.199999999999993e-14	0.0 -0.04620948317638329 -0.0 0.0
4.274999999999992e-14	0.0 -0.046084671874484055 -0.0 0.0
4.349999999999991e-14	0.0 -0.04596205078110654 -0.0 0.0
4.42499999999999e-14	0.0 -0.045841549354597215 -0.0 0.0
4.499999999999989e-14	0.0 -0.04572310037338268 -0.0 0.0
4.574999999999988e-14	0.0 -0.045606639731167006 -0.0 0.0
4.649999999999987e-14	0.0 -0.045492106247876696 -0.0 0.0
4.724999999999986e-14	0.0 -0.04537944149455932 -0.0 0.0
4.799999999999985e-14	0.0 -0.04526858963119972 -0.0 0.0
4.874999999999984e-14	0.0 -0.04515949725640492 -0.0 0.0
4.9499999999999833e-14	0.0 -0.04505211326781395 -0.0 0.0
5.0249999999999824e-14	0.0 -0.04494638873226602 -0.0 0.0
5.0999999999999814e-14	0.0 -0.04484227676512371 -0.0 0.0
5.1749999999999805e-14	0.0 -0.044739732417820324 -0.0 0.0
5.2499999999999795e-14	0.0 -0.0446387125729475 -0.0 0.0
5.3249999999999786e-14	0.0 -0.04453917584649106 -0.0 0.0
5.3999999999999776e-14	0.0 -0.04444108249637449 -0.0 0.0
5.4749999999999767e-14	0.0 -0.04434439433702588 -0.0 0.0
5.549999999999976e-14	0.0 -0.044249074659384505 -0.0 0.0
5.624999999999975e-14	0.0 -0.04415508815601893 -0.0 0.0
5.699999999999974e-14	0.0 -0.044062400850909546 -0.0 0.0
5.774999999999977e-14	0.0 -0.04397098003359782 -0.0 0.0
5.849999999999979e-14	0.0 -0.04388079419724277 -0.0 0.0
5.924999999999981e-14	0.0 -0.043791812980562304 -0.0 0.0
5.999999999999983e-14	0.0 -0.04370400711313564 -0.0 0.0
6.074999999999985e-14	0.0 -0.04361734836402051 -0.0 0.0
6.149999999999988e-14	0.0 -0.04353180949324241 -0.0 0.0
6.22499999999999e-14	0.0 -0.04344736420611211 -0.0 0.0
6.299999999999992e-14	0.0 -0.0433639871102553 -0.0 0.0
6.374999999999994e-14	0.0 -0.04328165367489475 -0.0 0.0
6.449999999999996e-14	0.0 -0.04320034019247893 -0.0 0.0
6.524999999999999e-14	0.0 -0.04312002374242692 -0.0 0.0
6.600000000000001e-14	0.0 -0.04304068215677382 -0.0 0.0
6.675000000000003e-14	0.0 -0.042962293987842334 -0.0 0.0
6.750000000000005e-14	0.0 -0.0428848384773875 -0.0 0.0
6.825000000000008e-14	0.0 -0.04280829552754598 -0.0 0.0
6.90000000000001e-14	0.0 -0.04273264567325201 -0.0 0.0
6.975000000000012e-14	0.0 -0.04265787005605 -0.0 0.0
7.050000000000014e-14	0.0 -0.04258395039932632 -0.0 0.0
7.125000000000016e-14	0.0 -0.04251086898464542 -0.0 0.0
7.200000000000019e-14	0.0 -0.04243860862940459 -0.0 0.0
7.275000000000021e-14	0.0 -0.04236715266555086 -0.0 0.0
7.350000000000023e-14	0.0 -0.04229648491935402 -0.0 0.0
7.425000000000025e-14	0.0 -0.0422265896921355 -0.0 0.0
7.500000000000027e-14	0.0 -0.04215745174191326 -0.0 0.0
7.800000000000024e-14	0.0 -0.04188836472229801 -0.0 0.0
8.10000000000002e-14	0.0 -0.041630282485681847 -0.0 0.0
8.400000000000016e-14	0.0 -0.04138241385077576 -0.0 0.0
8.700000000000012e-14	0.0 -0.04114404873567348 -0.0 0.0
9.000000000000008e-14	0.0 -0.04091454747811655 -0.0 0.0
9.300000000000005e-14	0.0 -0.040693331862472294 -0.0 0.0
9.600000000000001e-14	0.0 -0.04047987753189153 -0.0 0.0
9.899999999999997e-14	0.0 -0.04027370753518682 -0.0 0.0
1.0199999999999993e-13	0.0 -0.04007438681071817 -0.0 0.0
1.0499999999999989e-13	0.0 -0.03988151744832263 -0.0 0.0
1.0799999999999986e-13	0.0 -0.03969473460143416 -0.0 0.0
1.1099999999999982e-13	0.0 -0.039513702945000624 -0.0 0.0
1.139999999999998e-13	0.0 -0.03933811359440557 -0.0 0.0
1.1699999999999988e-13	0.0 -0.03916768141482107 -0.0 0.0
1.1999999999999997e-13	0.0 -0.03900214266376439 -0.0 0.0
1.2300000000000006e-13	0.0 -0.03884125291793663 -0.0 0.0
1.2600000000000014e-13	0.0 -0.03868478524476374 -0.0 0.0
1.2900000000000023e-13	0.0 -0.038532528584442394 -0.0 0.0
1.3200000000000032e-13	0.0 -0.0383842863143693 -0.0 0.0
1.350000000000004e-13	0.0 -0.038239874971719316 -0.0 0.0
1.380000000000005e-13	0.0 -0.03809912311370955 -0.0 0.0
1.4100000000000059e-13	0.0 -0.03796187029838218 -0.0 0.0
1.4400000000000067e-13	0.0 -0.03782796617054088 -0.0 0.0
1.4700000000000076e-13	0.0 -0.03769726964066191 -0.0 0.0
1.5000000000000085e-13	0.0 -0.037569648145091915 -0.0 0.0
1.5300000000000094e-13	0.0 -0.037444976978570674 -0.0 0.0
1.5600000000000103e-13	0.0 -0.037323138690354536 -0.0 0.0
1.5900000000000111e-13	0.0 -0.03720402253730804 -0.0 0.0
1.620000000000012e-13	0.0 -0.03708752398712634 -0.0 0.0
1.650000000000013e-13	0.0 -0.03697354426657808 -0.0 0.0
1.6800000000000138e-13	0.0 -0.036861989950050626 -0.0 0.0
1.7100000000000147e-13	0.0 -0.036752772583830376 -0.0 0.0
1.7400000000000156e-13	0.0 -0.03664580834282754 -0.0 0.0
1.7700000000000164e-13	0.0 -0.036541017716297204 -0.0 0.0
1.8000000000000173e-13	0.0 -0.03643832521949882 -0.0 0.0
1.8300000000000182e-13	0.0 -0.03633765912915994 -0.0 0.0
1.860000000000019e-13	0.0 -0.0362389512400539 -0.0 0.0
1.89000000000002e-13	0.0 -0.03614213664094712 -0.0 0.0
1.9200000000000208e-13	0.0 -0.03604715350795699 -0.0 0.0
1.9500000000000217e-13	0.0 -0.035953942913878684 -0.0 0.0
1.9800000000000226e-13	0.0 -0.03586244865180947 -0.0 0.0
2.0100000000000235e-13	0.0 -0.03577261707207033 -0.0 0.0
2.0400000000000244e-13	0.0 -0.035684396930957846 -0.0 0.0
2.0700000000000253e-13	0.0 -0.03559773925058501 -0.0 0.0
2.1000000000000261e-13	0.0 -0.035512597188712774 -0.0 0.0
2.130000000000027e-13	0.0 -0.03542892591760217 -0.0 0.0
2.160000000000028e-13	0.0 -0.035346682511527394 -0.0 0.0
2.1900000000000288e-13	0.0 -0.035265825841776836 -0.0 0.0
2.2200000000000297e-13	0.0 -0.0351863164789415 -0.0 0.0
2.2500000000000305e-13	0.0 -0.03510811660151092 -0.0 0.0
2.340000000000032e-13	0.0 -0.034881079057807074 -0.0 0.0
2.4300000000000346e-13	0.0 -0.034664603124987606 -0.0 0.0
2.520000000000037e-13	0.0 -0.034457882545507426 -0.0 0.0
2.61000000000004e-13	0.0 -0.03426019739679486 -0.0 0.0
2.7000000000000425e-13	0.0 -0.03407090230997402 -0.0 0.0
2.790000000000045e-13	0.0 -0.03388941662817122 -0.0 0.0
2.880000000000048e-13	0.0 -0.033715216130150154 -0.0 0.0
2.9700000000000505e-13	0.0 -0.03354782602962124 -0.0 0.0
3.060000000000053e-13	0.0 -0.03338681502170778 -0.0 0.0
3.1500000000000557e-13	0.0 -0.033231790194507276 -0.0 0.0
3.2400000000000584e-13	0.0 -0.033082392659566556 -0.0 0.0
3.330000000000061e-13	0.0 -0.03293829378312435 -0.0 0.0
3.4200000000000637e-13	0.0 -0.03279919192187185 -0.0 0.0
3.5100000000000663e-13	0.0 -0.032664809584731794 -0.0 0.0
3.600000000000069e-13	0.0 -0.032534890955678485 -0.0 0.0
3.6900000000000716e-13	0.0 -0.03240919972431015 -0.0 0.0
3.7800000000000743e-13	0.0 -0.032287517179157225 -0.0 0.0
3.870000000000077e-13	0.0 -0.032169640526948394 -0.0 0.0
3.9600000000000796e-13	0.0 -0.0320553814066414 -0.0 0.0
4.050000000000082e-13	0.0 -0.03194456457133317 -0.0 0.0
4.140000000000085e-13	0.0 -0.0318370267163521 -0.0 0.0
4.2300000000000875e-13	0.0 -0.03173261543457108 -0.0 0.0
4.32000000000009e-13	0.0 -0.03163118828249021 -0.0 0.0
4.410000000000093e-13	0.0 -0.03153261194359117 -0.0 0.0
4.5000000000000954e-13	0.0 -0.03143676147698103 -0.0 0.0
4.620000000000098e-13	0.0 -0.0313130189830081 -0.0 0.0
4.740000000000102e-13	0.0 -0.03119365650429194 -0.0 0.0
4.860000000000106e-13	0.0 -0.03107843552156495 -0.0 0.0
4.980000000000109e-13	0.0 -0.030967135675919452 -0.0 0.0
5.100000000000113e-13	0.0 -0.03085955299717827 -0.0 0.0
5.220000000000116e-13	0.0 -0.03075549834356869 -0.0 0.0
5.34000000000012e-13	0.0 -0.030654796021683087 -0.0 0.0
5.460000000000123e-13	0.0 -0.03055728256234445 -0.0 0.0
5.580000000000127e-13	0.0 -0.030462805631437936 -0.0 0.0
5.70000000000013e-13	0.0 -0.0303712230585566 -0.0 0.0
5.820000000000134e-13	0.0 -0.030282401968321597 -0.0 0.0
5.940000000000137e-13	0.0 -0.03019621800184518 -0.0 0.0
6.060000000000141e-13	0.0 -0.030112554617280966 -0.0 0.0
6.180000000000144e-13	0.0 -0.03003130246006148 -0.0 0.0
6.300000000000148e-13	0.0 -0.02995235879488194 -0.0 0.0
6.420000000000151e-13	0.0 -0.029875626991931265 -0.0 0.0
6.540000000000155e-13	0.0 -0.029801016061815372 -0.0 0.0
6.660000000000158e-13	0.0 -0.029728440233366533 -0.0 0.0
6.780000000000162e-13	0.0 -0.029657818569914386 -0.0 0.0
6.900000000000165e-13	0.0 -0.0295890746197358 -0.0 0.0
7.020000000000169e-13	0.0 -0.029522136097432823 -0.0 0.0
7.140000000000173e-13	0.0 -0.02945693459262364 -0.0 0.0
7.260000000000176e-13	0.0 -0.029393405303511765 -0.0 0.0
7.38000000000018e-13	0.0 -0.02933148679271036 -0.0 0.0
7.500000000000183e-13	0.0 -0.02927112076314109 -0.0 0.0
7.650000000000177e-13	0.0 -0.029197770692926873 -0.0 0.0
7.800000000000172e-13	0.0 -0.02912665802226434 -0.0 0.0
7.950000000000166e-13	0.0 -0.029057686746757586 -0.0 0.0
8.10000000000016e-13	0.0 -0.028990766568003607 -0.0 0.0
8.250000000000155e-13	0.0 -0.02892581245868909 -0.0 0.0
8.400000000000149e-13	0.0 -0.028862744268611813 -0.0 0.0
8.550000000000143e-13	0.0 -0.02880148636673344 -0.0 0.0
8.700000000000138e-13	0.0 -0.0287419673151327 -0.0 0.0
8.850000000000132e-13	0.0 -0.02868411957166231 -0.0 0.0
9.000000000000126e-13	0.0 -0.028627879218107166 -0.0 0.0
9.150000000000122e-13	0.0 -0.02857318571146149 -0.0 0.0
9.300000000000116e-13	0.0 -0.028519981655915762 -0.0 0.0
9.45000000000011e-13	0.0 -0.028468212593591922 -0.0 0.0
9.600000000000104e-13	0.0 -0.028417826812135113 -0.0 0.0
9.750000000000099e-13	0.0 -0.02836877516767788 -0.0 0.0
9.900000000000093e-13	0.0 -0.028321010921640768 -0.0 0.0
1.0050000000000087e-12	0.0 -0.028274489590146633 -0.0 0.0
1.0200000000000082e-12	0.0 -0.028229168804864462 -0.0 0.0
1.0350000000000076e-12	0.0 -0.028185008184343822 -0.0 0.0
1.050000000000007e-12	0.0 -0.028141969214845467 -0.0 0.0
1.0650000000000065e-12	0.0 -0.028100015139847064 -0.0 0.0
1.080000000000006e-12	0.0 -0.02805911085748014 -0.0 0.0
1.0950000000000053e-12	0.0 -0.028019222825292813 -0.0 0.0
1.1100000000000048e-12	0.0 -0.0279803189716529 -0.0 0.0
1.1250000000000042e-12	0.0 -0.027942368613268185 -0.0 0.0
1.1430000000000027e-12	0.0 -0.027898049804942187 -0.0 0.0
1.1610000000000012e-12	0.0 -0.027855013444525827 -0.0 0.0
1.1789999999999997e-12	0.0 -0.027813213513725277 -0.0 0.0
1.1969999999999982e-12	0.0 -0.02777260625040955 -0.0 0.0
1.2149999999999967e-12	0.0 -0.02773315000701001 -0.0 0.0
1.2329999999999953e-12	0.0 -0.02769480511996761 -0.0 0.0
1.2509999999999938e-12	0.0 -0.027657533789108235 -0.0 0.0
1.2689999999999923e-12	0.0 -0.027621299965992666 -0.0 0.0
1.2869999999999908e-12	0.0 -0.027586069250315048 -0.0 0.0
1.3049999999999893e-12	0.0 -0.02755180879385065 -0.0 0.0
1.3229999999999878e-12	0.0 -0.027518487211168414 -0.0 0.0
1.3409999999999863e-12	0.0 -0.027486074496528238 -0.0 0.0
1.3589999999999848e-12	0.0 -0.02745454194668702 -0.0 0.0
1.3769999999999833e-12	0.0 -0.027423862088688602 -0.0 0.0
1.3949999999999818e-12	0.0 -0.02739400861275958 -0.0 0.0
1.4129999999999803e-12	0.0 -0.027364956309506864 -0.0 0.0
1.4309999999999789e-12	0.0 -0.027336681011322143 -0.0 0.0
1.4489999999999774e-12	0.0 -0.027309159537459233 -0.0 0.0
1.4669999999999759e-12	0.0 -0.027282369642779535 -0.0 0.0
1.4849999999999744e-12	0.0 -0.02725628996962494 -0.0 0.0
1.5029999999999729e-12	0.0 -0.02723090000272431 -0.0 0.0
1.5209999999999714e-12	0.0 -0.027206180026866884 -0.0 0.0
1.53899999999997e-12	0.0 -0.027182111087196353 -0.0 0.0
1.5569999999999684e-12	0.0 -0.02715867495192488 -0.0 0.0
1.574999999999967e-12	0.0 -0.02713585407714467 -0.0 0.0
1.6169999999999702e-12	0.0 -0.027084909285695995 -0.0 0.0
1.6589999999999734e-12	0.0 -0.027037021907915848 -0.0 0.0
1.7009999999999767e-12	0.0 -0.026992006722211182 -0.0 0.0
1.74299999999998e-12	0.0 -0.02694969338055992 -0.0 0.0
1.7849999999999832e-12	0.0 -0.02690992490750127 -0.0 0.0
1.826999999999985e-12	0.0 -0.026872556381796635 -0.0 0.0
1.86899999999998e-12	0.0 -0.02683745377425155 -0.0 0.0
1.910999999999975e-12	0.0 -0.02680449292012222 -0.0 0.0
1.9529999999999704e-12	0.0 -0.026773558607977335 -0.0 0.0
1.9949999999999655e-12	0.0 -0.026744543769604757 -0.0 0.0
2.0369999999999607e-12	0.0 -0.02671734875786544 -0.0 0.0
2.078999999999956e-12	0.0 -0.02669188070157858 -0.0 0.0
2.123999999999954e-12	0.0 -0.02666641307084982 -0.0 0.0
2.1719999999999556e-12	0.0 -0.026641212783756377 -0.0 0.0
2.219999999999957e-12	0.0 -0.026617929978922237 -0.0 0.0
2.2679999999999584e-12	0.0 -0.026596460588407485 -0.0 0.0
2.31599999999996e-12	0.0 -0.026576707863186413 -0.0 0.0
2.3639999999999613e-12	0.0 -0.026558581729507817 -0.0 0.0
2.4119999999999627e-12	0.0 -0.02654199821335183 -0.0 0.0
2.459999999999964e-12	0.0 -0.026526878924538852 -0.0 0.0
2.5079999999999655e-12	0.0 -0.026513150593137143 -0.0 0.0
2.555999999999967e-12	0.0 -0.02650074465210547 -0.0 0.0
2.6039999999999683e-12	0.0 -0.02648959686067927 -0.0 0.0
2.6519999999999697e-12	0.0 -0.026479646964010933 -0.0 0.0
2.699999999999971e-12	0.0 -0.026470838384804993 -0.0 0.0
2.7539999999999788e-12
