# Supplementary material for: Field-induced ultrafast modulation of Rashba coupling at room temperature in ferroelectric α-GeTe(111)
Source: Nat Commun. 2022 Oct 27;13:6396. doi: 10.1038/s41467-022-33978-3 (PMC9613697; doi:10.1038/s41467-022-33978-3)
Supplement: Supplementary file 4 — Supplementary Software 1 [file 41467_2022_33978_MOESM4_ESM.zip › pump_drift_diffusion_code_changming_yue/pump_drift_diffusion_code_changming_yue/Ficti_Unitless.py]

import numpy as np
from paras import *
from scipy import interpolate
from scipy.sparse import csr_matrix
import sys, time
from scipy.integrate import simps
from scipy.sparse.linalg import spsolve
from grid import vec2csr
from get_coef_D1_D2_ficti import set_D1_D2_csr, x,dx
from get_coef_D1_D2_rectangular import set_D1_D2_csr_rect
# step-0, prepare static electric field
from Newton_ficti_pts import y, f, vdot

# We should enforce firstly Etot(x=0,L)=0 because of total charges are neautral.
# fictitious points are introduced to enforce Jn(x=0,L)=Jp(x=0,L)=0. Since there 
# is Etot(x=0,L)=0, Dn*\nabla(n)=0, and Dp*\nabla(p)=0. We need fictitious n_{-1}
# =n_1 and n_{N+1}=n_{N-1}. As for \nabla{n} on the physical grid points {x_0 to 
# x_N}, its derivative can be calculated by matrix N*(N+2) x vector N+2. Alternatively
# we can rewrite the matrix to N*N and remove x_{-1} and x_{N+1} from the vectro. 
D1_csr, D2_csr = set_D1_D2_csr() # only used for n' and n''
I_csr = vec2csr(np.array([1.0]*Nx))

En = y; Ed = f; Et0=Ed+En

Ndx =  BL0*np.exp(-BL0*x)

D1_csr_rect, D2_csr_rect = set_D1_D2_csr_rect() # only used for y' and y''
yaux=np.zeros((Nx+2),dtype=np.float64); yaux[1:Nx+1]=y
yaux[0]=2*y[0]-y[1]; yaux[Nx+1]=2*y[Nx-1]-y[Nx-2]

# get free-charge density
nt0 = -0.5*D1_csr_rect.dot(yaux)
# get derivative of nt0; n(x=0,L;t<0)' should be zero for zero flux boundar condition
nt0_drv = D1_csr.dot(nt0)

phi0=Ed*0

# the static current should be zero
Jn1 =-Dn*nu/L0*nt0_drv # less accurate than Jn3. the accuracy is decreased 
Jn2 = -mun*Eu*nu*vdot(nt0,Et0)
# print simps(Jn1,x), simps(Jn2,x), simps(Jn1+Jn2,x)
Jn3 = Dn*(kpr*kp0/e)*Eu/L0**2*D2_csr_rect.dot(yaux) # better
Jn3 = D2_csr_rect.dot(yaux) # in unit of Dn*(kpr*kp0/e)*Eu/L0**2
Jn4 = mun*(kpr*kp0/e)*Eu*Eu/L0*vdot(D1_csr_rect.dot(yaux),y+f) # = Jn2 exactly
Jn4 = cL0*vdot(D1_csr_rect.dot(yaux),y+f) # in unit of Dn*(kpr*kp0/e)*Eu/L0**2
print
print "Write the initial density of free-electrons, holes, electric field, etc. "
print "before the pump to the file init_distribution.dat"
fl=open("init_distribution.dat","w") 
for i in range(Nx):
 line=("{:30.16e}"*12).format(x[i], nt0[i], nt0_drv[i], Ndx[i], Ed[i], En[i], Et0[i], Eu*L0*simps(Et0[0:i+1],x[0:i+1]), Jn1[i], Jn2[i], Jn3[i],Jn4[i])
 print >>fl, line
fl.close()

# dE=Eu*2*\int(dp/nu-dn/nu)
def calc_dE_by_Possion(dn,dp,x):
  nt = (dp-dn); dE=nt*0
  for i in range(10,Nx-1): # the last point is also enforce zero since charge neautrality
     dE[i]= + 2*simps(nt[0:i+1],x[0:i+1])
  for i in range(1,10):
     dE[i]= - 2*simps(nt[i:], x[i:])
  return dE

# this pump maybe any shape, even bigger than nt0
pump = init_pump(x,1)

# + : we pump valence electron 
nt = nt0+pump; pt = pump
dn = pump; dp = pump
# dE(t=0) should be zero since n+n'=nt0
dE=calc_dE_by_Possion(dn,dp,x)

dn0dt=alpha_n*D2_csr.dot(nt0)+beta_n*(vdot(Et0,D1_csr.dot(nt0))+vdot(nt0,D1_csr.dot(Et0)))
dndt=alpha_n*D2_csr.dot(nt)+beta_n*(vdot(Et0,D1_csr.dot(nt))+vdot(nt,D1_csr.dot(Et0)))
dpdt=alpha_p*D2_csr.dot(pt)-beta_p*(vdot(Et0,D1_csr.dot(pt))+vdot(pt,D1_csr.dot(Et0)))

print
print "Write the initial distribution of free-electrons, pumped profile, dn/dt, dp/dt to the file "
print "init_n_p_E_phi_pump_t0.dat_sparse_"+grid_type+"_unitless"
print


fl=open("init_n_p_E_phi_pump_t0.dat_sparse_"+grid_type+"_unitless","w")
print>>fl, "# x[i],nt0[i],pump[i],Et0[i],dn0/dt,dn/dt,dp/dt"
for i in range(Nx):
   print>>fl, x[i], nt0[i], pump[i], nt[i], pt[i], Et0[i], dn0dt[i],dndt[i],dpdt[i]
fl.close()

Int_dn0=simps(dn,x); Int_dp0=simps(dp,x)
print "Int_dn0", Int_dn0, "Int_dp0", Int_dp0

#-------------- #-------------- #-------------- #--------------
# dE(t=0) should be zero since n+n'=nt0

Int_dn0=simps(pump,x);
Int_dp0=simps(pump,x);
if lnorm:  print " integral normalized "
t0=0.0
fl=open("nt_pt_ge_0.dat_sparse_"+grid_type+"_unitless","w")

print
print "Now we simulate the drift-diffusion after the pump ..."
print "The net density of pumped electrons dn(x,t), net density of pumped holes dp(x,t),"
print "extra electric field dE arising fromd nonzero dp-dn, and total electric electric field"
print "are written in the file "+"nt_pt_ge_0.dat_sparse_"+grid_type+"_unitless"
print "The meaning of these variables are referred to the equations from (A1) to (A17) in PHYSICAL REVIEW B 104, 035125 (2021)"
print
for it in range(Nt):
   print "time index ", it, "t=",t0, "s"

   Int_dn = simps(dn,x); 
   Int_dp = simps(dp,x);

# enforce the charge conservation violated by numerically
# if you run it too long time, you'd better set it true
   if lnorm:
      dn = (dn/Int_dn)*Int_dn0;
      dp = (dp/Int_dp)*Int_dp0;

   # update dn,dn'
   dE=calc_dE_by_Possion(dn,dp,x)
   Et = Et0+dE
   dt = t[it] # in unit of t_u

   lwrite=True
   if (it<100): 
      lwrite=True
   elif (it<500): 
      lwrite=(np.mod(it,5)==0)
   elif (it<1000): 
      lwrite=(np.mod(it,10)==0)
   elif (it<3000):
      lwrite=(np.mod(it,20)==0)
   else:
      lwrite=(np.mod(it,40)==0)

   if (lwrite==True):
       print >>fl, "# t=", t0, Int_dn, Int_dp
       for i in range(0,Nx/8):
          line=("{:8d}"+"{:30.16e}"*5).format(it+1,x[i], dn[i],-dp[i], dE[i],Et[i])
          print>>fl, line

       for i in range(Nx/8,Nx/4,10):
          line=("{:8d}"+"{:30.16e}"*5).format(it+1,x[i], dn[i],-dp[i], dE[i],Et[i])
          print>>fl, line

       for i in range(Nx/4,Nx/2,20):
          line=("{:8d}"+"{:30.16e}"*5).format(it+1,x[i], dn[i],-dp[i], dE[i],Et[i])
          print>>fl, line

       for i in range(Nx/2,Nx,40):
          line=("{:8d}"+"{:30.16e}"*5).format(it+1,x[i], dn[i],-dp[i], dE[i],Et[i])
          print>>fl, line
       print >>fl, "\n"

   t0=t0+dt*tu

   nablaEt=2.0*(Ndx-nt0+dp-dn)
   nabladE=2.0*(dp-dn)
   An = I_csr - dt*alpha_n*D2_csr - dt*beta_n*(vec2csr(Et)).dot(D1_csr) - dt*beta_n*vec2csr(nablaEt)
   Bn = dn + dt*beta_n*vdot(dE,nt0_drv) + dt*beta_n*vdot(nt0,nabladE) - recom*dt*vdot(dn,dp)
   dn_new = spsolve(An,Bn,permc_spec='NATURAL',use_umfpack=True) # not so bad

   An = I_csr - dt*alpha_p*D2_csr + dt*beta_p*(vec2csr(Et)).dot(D1_csr) + dt*beta_p*vec2csr(nablaEt)
   Bn = dp - recom*dt*vdot(dn,dp)
   dp_new = spsolve(An,Bn,permc_spec='NATURAL',use_umfpack=True) # not so bad
   
   if it==0:
      dndt_t0 = (dn_new-dn)/dt
      dpdt_t0 = (dp_new-dp)/dt
      FLs=open("tmp2.dat_unitless","w")
      for i in range(Nx):
         print >>FLs, x[i], dndt_t0[i], dndt[i], dpdt_t0[i], dpdt[i]
      FLs.close()

   dn = dn_new 
   dp = dp_new 

fl.close()

print " Job Done "
