# Supplementary material for: Field-induced ultrafast modulation of Rashba coupling at room temperature in ferroelectric α-GeTe(111)
Source: Nat Commun. 2022 Oct 27;13:6396. doi: 10.1038/s41467-022-33978-3 (PMC9613697; doi:10.1038/s41467-022-33978-3)
Supplement: Supplementary file 4 — Supplementary Software 1 [file 41467_2022_33978_MOESM4_ESM.zip › pump_drift_diffusion_code_changming_yue/pump_drift_diffusion_code_changming_yue/get_coef_D1_D2_rectangular.py]

import numpy as np
from grid import set_grid
from coefs import coefficients_non_uni
from scipy.sparse import csr_matrix
from paras import xmax,Nx,grid_type
from numpy.linalg import inv
x=set_grid(xmax,Nx,grid_type); dx=x[1]-x[0]; 

D1_coefs=[]; D2_coefs=[]
off_sets=[]

# this matrix is only used for zero-flux boundary condition. 
# only used for calculated of \nabla n and \nabla^2 n
# for \nabla E, we use Gaussian theorem. 
for k in range(Nx):
  D1_coefs.append([-0.5,0.0,0.5])
  D2_coefs.append([1.0,-2.0,1.0])
  off_sets.append([0,1,2])

ndim1=Nx*3; ndim2=Nx*3
row1=np.zeros((ndim1),dtype=np.int32)
col1=np.zeros((ndim1),dtype=np.int32)
data1=np.zeros((ndim1),dtype=np.float64)

row2=np.zeros((ndim2),dtype=np.int32)
col2=np.zeros((ndim2),dtype=np.int32)
data2=np.zeros((ndim2),dtype=np.float64)
 
def set_D1_D2_csr_rect():
   cnt=0
   for i in range(Nx): 
      coef=D1_coefs[i]
      offs=off_sets[i]
      npt=len(coef)
      row1[cnt:cnt+npt]=[i]*npt
      col1[cnt:cnt+npt]=i+np.array(offs,dtype=np.int32)
      data1[cnt:cnt+npt]=coef
      cnt=cnt+npt

   cnt=0
   for i in range(Nx): 
      coef=D2_coefs[i]
      offs=off_sets[i]
      npt=len(coef)
      row2[cnt:cnt+npt]=[i]*npt
      col2[cnt:cnt+npt]=i+np.array(offs,dtype=np.int32)
      data2[cnt:cnt+npt]=coef
      cnt=cnt+npt

   D1_csr=csr_matrix((data1, (row1, col1)),shape=(Nx,Nx+2),dtype=np.float64)/(dx)  
   D2_csr=csr_matrix((data2, (row2, col2)),shape=(Nx,Nx+2),dtype=np.float64)/(dx**2)

   return D1_csr, D2_csr

if __name__ == "__main__":
   a=10.0; b=5.0
   y=a/(x+b)
   yp=-a/(x+b)**2
   ypp=2*a/(x+b)**3

   v1=x[1:Nx-1]*0; v2=x[1:Nx-1]*0
   v1[0]=y[0]/dx**2; v1[-1]=y[-1]/dx**2
   v2[0]=-0.5*y[0]/dx; v2[-1]=0.5*y[-1]/dx

  #y=a*x*np.exp(-0.5*b*x**2)   
  #yp=a*np.exp(-0.5*b*x**2) - a*b*x**2*np.exp(-0.5*b*x**2)
  #ypp=a*np.exp(-0.5*b*x**2)*(-b*x) - 2*a*b*x*np.exp(-0.5*b*x**2) + a*b*x**2*np.exp(-0.5*b*x**2)*b*x

   D1_csr,D2_csr=set_D1_D2_csr_rect()
   D1=D1_csr.toarray()
   D2=D2_csr.toarray()

   np.set_printoptions(formatter={'float': '{: 0.2f}'.format})

   print "x-grid\n", x[1:Nx-1]
   print "D1\n", D1 # singular 
   print "D2\n", D2 # singular
