# Supplementary material for: Field-induced ultrafast modulation of Rashba coupling at room temperature in ferroelectric α-GeTe(111)
Source: Nat Commun. 2022 Oct 27;13:6396. doi: 10.1038/s41467-022-33978-3 (PMC9613697; doi:10.1038/s41467-022-33978-3)
Supplement: Supplementary file 4 — Supplementary Software 1 [file 41467_2022_33978_MOESM4_ESM.zip › pump_drift_diffusion_code_changming_yue/pump_drift_diffusion_code_changming_yue/get_phi_x.py]

import numpy as np
from scipy.integrate import simps

import numpy as np
from paras import *
from scipy import interpolate
from scipy.sparse import csr_matrix
import sys, time
from scipy.integrate import simps
from scipy.sparse.linalg import spsolve
from grid import vec2csr
from get_coef_D1_D2_ficti import set_D1_D2_csr, x,dx
from get_coef_D1_D2_rectangular import set_D1_D2_csr_rect
# step-0, prepare static electric field

with open("nt_pt_ge_0.dat_sparse_uniform_unitless","r") as rd:
  cnt=0; ls=[]
  for it in range(100000):
      line_head=rd.readline()
      if "t" in line_head:  
         ls.append(it)
         cnt=cnt+1
      if cnt==2: break
Nx=ls[1]-ls[0]-3
x=np.zeros((Nx),dtype=np.float64)
dn=x*0; dp=x*0; dE=x*0
Et=x*0; phi0=Et*0
dE=x*0

fl2=open("phi.dat", "w")
fl1=open("near_surf_inte.dat", "w")
with open("nt_pt_ge_0.dat_sparse_uniform_unitless","r") as rd:
  for it in range(Nt):
      if np.mod(it,10)==0: print "read blk ", it
      line_head=rd.readline()
      for j in range(Nx):
         k,t1,t2,t3,t4,t5 = rd.readline().strip().split()
         x[j]=np.float64(t1)
         dn[j]=np.float64(t2)
         dp[j]=np.float64(t3)
         dE[j]=np.float64(t4)
         Et[j]=np.float64(t5)
      print>>fl1, "it ", it, " int ", simps((dn+dp)[0:20],x[0:20])
      rd.readline()
      rd.readline()
      print >>fl2, line_head[0:len(line_head)-2]
      for k in range(Nx-1):
          print>>fl2, x[k],  -simps(Et[k:],x[k:])*Eu*L0, dE[k], Et[k]
      print >>fl2, x[-1], 0.0, dE[-1], Et[-1]
      print >>fl2, ""
      print >>fl2, ""
fl1.close()
fl2.close()
