# Supplementary material for: Field-induced ultrafast modulation of Rashba coupling at room temperature in ferroelectric α-GeTe(111)
Source: Nat Commun. 2022 Oct 27;13:6396. doi: 10.1038/s41467-022-33978-3 (PMC9613697; doi:10.1038/s41467-022-33978-3)
Supplement: Supplementary file 4 — Supplementary Software 1 [file 41467_2022_33978_MOESM4_ESM.zip › pump_drift_diffusion_code_changming_yue/pump_drift_diffusion_code_changming_yue/grid.py]

import numpy as np
from numpy import tanh, arctanh
from coefs import *
import sys
from scipy.sparse import csr_matrix

from paras import Nx, xmax, accu, grid_type

def set_grid(xmax,Nx,Type): 
  if Type=="uniform":
     x=np.linspace(0,xmax,Nx)
  elif Type=="non_uni":
     x=np.zeros((Nx),dtype=np.float64)
     stretch_factor=3.0
     for i in range(Nx):
        zeta = ( i/(Nx-1.0) )
        x[i] = xmax * (1.0- tanh(stretch_factor*(1.0-zeta))/tanh(stretch_factor))
  elif Type=="mix":
     x=np.zeros((Nx),dtype=np.float64)
     stretch_factor=3.0
     for i in range(Nx):
        zeta = ( i/(Nx-1.0) )
        x[i] = xmax * (1.0- tanh(stretch_factor*(1.0-zeta))/tanh(stretch_factor))
     nslices = 20; xL=0.0; iL=0; xR=[]; iR=[]
     if Nx<nslices*2: sys.exit("Nx and nslices not good")
     y=x*0.0
     for k in range(nslices):
        xk = (k+1)*xmax*1.0/nslices
        cnt=-1; npt=0
        for j in range(Nx):
           if x[j]>xk: break
           if x[j]<=xk: cnt = cnt+1
           if x[j]>=xL and x[j]<=xk: npt=npt+1
        if k==nslices-1: 
           cnt=Nx-1
           npt=Nx-iR[-1]
        xR.append(x[cnt])
        iR.append(cnt)
        #print iL, iR[-1], npt, xL, xR[-1]
        y[iL:iR[-1]+1] = np.linspace(xL,xR[-1],npt)
        iL=iR[-1]; xL = xR[-1]
        #print xk, x[cnt], xL, cnt, npt
     #for j in range(1,Nx):
     #   print j, x[j]-x[j-1], y[j]-y[j-1]

     x=y*1.0
 
  return x

x=set_grid(xmax,Nx,grid_type); dx=x[1]-x[0]; 

def get_coef_list(x,Nx,accu):
   coef_D1_lst=[]; ndim1=0;
   coef_D2_lst=[]; ndim2=0;
   for i in range(Nx):
      res=coefficients_non_uni(1, accu, x, i)
      coef_D1_lst.append(res)
      ndim1+=len(res["coefficients"])
      res=coefficients_non_uni(2, accu, x, i)
      coef_D2_lst.append(res)
      ndim2+=len(res["coefficients"])
   return coef_D1_lst, ndim1, coef_D2_lst, ndim2

coef_D1_lst, ndim1, coef_D2_lst, ndim2 = get_coef_list(x,Nx,accu)

row1=np.zeros((ndim1),dtype=np.int32)
col1=np.zeros((ndim1),dtype=np.int32)
data1=np.zeros((ndim1),dtype=np.float64)

row2=np.zeros((ndim2),dtype=np.int32)
col2=np.zeros((ndim2),dtype=np.int32)
data2=np.zeros((ndim2),dtype=np.float64)
    
def set_D1_D2_csr():
   cnt=0
   for i in range(Nx): 
      coef=coef_D1_lst[i]["coefficients"]
      offs=coef_D1_lst[i]["offsets"]
      npt=len(coef)
      row1[cnt:cnt+npt]=[i]*npt
      col1[cnt:cnt+npt]=i+offs
      # 1/dx**1 is included
      data1[cnt:cnt+npt]=coef
      cnt=cnt+npt

   cnt=0
   for i in range(Nx): 
      coef=coef_D2_lst[i]["coefficients"]
      offs=coef_D2_lst[i]["offsets"]
      npt=len(coef)
      row2[cnt:cnt+npt]=[i]*npt
      col2[cnt:cnt+npt]=i+offs
      # 1/dx**2 is included
      data2[cnt:cnt+npt]=coef
      cnt=cnt+npt
 
   D1_csr=csr_matrix((data1, (row1, col1)),shape=(Nx,Nx),dtype=np.float64)   
   D2_csr=csr_matrix((data2, (row2, col2)),shape=(Nx,Nx),dtype=np.float64)   

   return D1_csr, D2_csr

def vec2csr(vec):
   N=len(vec)
   row=np.zeros((N),dtype=np.int32)
   col=np.zeros((N),dtype=np.int32)
   for i in range(N):
      row[i]=i; col[i]=i
   csr_mat = csr_matrix((vec,(row,col)),shape=(N,N),dtype=np.float64)
   return csr_mat

# can be any order
def d_dx(coef,offs,y,idx):
   dydx=0.0
   for i in range(len(coef)):
      dydx = dydx +  coef[i] * y[idx+offs[i]]
   return dydx

if __name__ == "__main__":
   a=10.0; b=5.0
   y=a/(x+b)
   yp=-a/(x+b)**2
   ypp=2*a/(x+b)**3
   #y=a*x*np.exp(-0.5*b*x**2)   
   #yp=a*np.exp(-0.5*b*x**2) - a*b*x**2*np.exp(-0.5*b*x**2)
   #ypp=a*np.exp(-0.5*b*x**2)*(-b*x) - 2*a*b*x*np.exp(-0.5*b*x**2) + a*b*x**2*np.exp(-0.5*b*x**2)*b*x
   y=np.tanh(x)-0.5
   yp=1.0-np.tanh(x)**2
   ypp=-2.0*np.tanh(x)*yp

   D1_csr,D2_csr=set_D1_D2_csr()
   yp_csr=D1_csr.dot(y)   
   ypp_csr=D2_csr.dot(y)   
   fl=open("test_findiff.dat","w")
   print>>fl, "x[i], y[i], yp[i], d_dx(coef1,offs1,y,i), yp_csr, ypp[i], d_dx(coef2,offs2,y,i), ypp_csr"
   for i in range(Nx):
      res=coefficients_non_uni(1, accu, x, i)
      coef1=res["coefficients"]
      offs1=res["offsets"]
 
      res=coefficients_non_uni(2, accu, x, i)
      coef2=res["coefficients"]
      offs2=res["offsets"]
      print>>fl, x[i], y[i], yp[i], d_dx(coef1,offs1,y,i), yp_csr[i], ypp[i], d_dx(coef2,offs2,y,i), ypp_csr[i]
   fl.close()
