# Supplementary material for: Field-induced ultrafast modulation of Rashba coupling at room temperature in ferroelectric α-GeTe(111)
Source: Nat Commun. 2022 Oct 27;13:6396. doi: 10.1038/s41467-022-33978-3 (PMC9613697; doi:10.1038/s41467-022-33978-3)
Supplement: Supplementary file 4 — Supplementary Software 1 [file 41467_2022_33978_MOESM4_ESM.zip › pump_drift_diffusion_code_changming_yue/pump_drift_diffusion_code_changming_yue/Newton_ficti_pts.py]

import numpy as np
from paras import *
from scipy import interpolate
from scipy.sparse import csr_matrix
import sys, time
from scipy.optimize import curve_fit
from scipy.integrate import simps
from scipy.sparse.linalg import spsolve
import scipy
from grid import vec2csr
from get_coef_D1_D2_only4Newton import set_D1_D2_csr, x,dx
from get_coef_D1_D2_rectangular import set_D1_D2_csr_rect
from grid import set_grid
x=set_grid(xmax,Nx,grid_type); dx=x[1]-x[0]; 

vdot=np.multiply

D1_csr,D2_csr=set_D1_D2_csr()

# physical grid x0, x1, ..., xN; fictitious grids x_{-1}, x_{N+1}
# y0=1.0, y_N=-1.0 
# y''_0=0.0, y''_N=0.0

# we solve y1, y2, ..., y_{N-1} only 

print "grid spacing in unit of l_0 : dx=", dx

# Ed=Eu*f(x)
f0=1.0-2.0*np.exp(-BL0*x[0])
fN=1.0-2.0*np.exp(-BL0*x[Nx-1])

y0=1.0; yN=-fN
print
print " Now we solve static equation y''(x)+cy'(x)*[y(x)+f(x)]=0 with Newton method E_{free}=Eu*y ... "
print " Please look at equations (A37) and (A38) in PhysRevB.104.035125 "
print " We solve this equation only for the internal points since y0=1 and yN~=-1 is used"
print " for y at fictitious points, y_{-1} and y_{N+1}, their values are get by y''(0)=0 and y''(x_N)~=0.0"
print
v1=x[1:Nx-1]*0; v2=x[1:Nx-1]*0
v1[0]=y0/dx**2; v1[-1]=yN/dx**2
v2[0]=-0.5*y0/dx; v2[-1]=0.5*yN/dx

f=1.0-2.0*np.exp(-BL0*x[1:Nx-1])

# In the beginning we just iter-0's y(x)=-f(x), also check whether -f statify 
y0x = -f
y = y0x

Resi = D2_csr.dot(y)+v1 + cL0*(vec2csr(y+f)).dot(D1_csr.dot(y)+v2)
fl=open("how_y_satisfy.dat","w")
print >>fl, x[0],0.0
for i in range(1,Nx-1): print >>fl, x[i], Resi[i-1]
print >>fl, x[-1],0.0
print >>fl, ""
print >>fl, ""
fl.close()

Ndx = BL0*np.exp(-BL0*x)
Nit=31

# l_0^2 * r(y)
fl=open("yx_newton.dat2","w")
for i in range(Nit):
  resi = D2_csr.dot(y)+v1 + cL0*(vec2csr(y+f)).dot(D1_csr.dot(y)+v2)
  if np.mod(i,5)==0: print "iter ", i
  print >>fl, "# t=", i
  line=("{:30.16e}"*6).format(x[0], y0, f0, y0+f0, Ndx[0],0.0)
  print >>fl, line
  for i in range(1,Nx-1):
     line=("{:30.16e}"*6).format(x[i], y[i-1], f[i-1], y[i-1]+f[i-1], Ndx[i],resi[i-1])
     print>>fl, line
  line=("{:30.16e}"*6).format(x[-1], yN, fN, yN+fN, Ndx[Nx-1],0.0)
  print >>fl, line
  print >>fl, "\n"

  # Jaco*l_0^2
  Jaco_1 = D2_csr
  Jaco_2 = cL0*(vec2csr(f+y)).dot(D1_csr)
  Jaco_3 = cL0*vec2csr(D1_csr.dot(y)+v2)
  Jaco = Jaco_1 + Jaco_2 + Jaco_3

  neg_dy = spsolve(Jaco,resi,permc_spec='NATURAL',use_umfpack=True) # not so bad
 
  y = y - neg_dy

fl.close()

f=1.0-2.0*np.exp(-BL0*x)
yx=y*1.0; y=x*0.0
y[0]=y0; y[Nx-1]=-fN
y[1:Nx-1]=yx
