# Supplementary material for: Field-induced ultrafast modulation of Rashba coupling at room temperature in ferroelectric α-GeTe(111)
Source: Nat Commun. 2022 Oct 27;13:6396. doi: 10.1038/s41467-022-33978-3 (PMC9613697; doi:10.1038/s41467-022-33978-3)
Supplement: Supplementary file 4 — Supplementary Software 1 [file 41467_2022_33978_MOESM4_ESM.zip › pump_drift_diffusion_code_changming_yue/pump_drift_diffusion_code_changming_yue/paras.py]

import numpy as np
import os

#-------------physical constants -------------#
# Angstrong, in meter
Angs=1.0E-10

# elementary charge, C
e=1.602176634*1.0E-19

# kB, in J/K=C*V/K
kB=1.380649*1.0E-23;

# Vacuum permittivity, Farad/m, where Farad=C/V
kp0=8.8541878128*1.0E-12; # C/(V*m)

# unit of length : 0.1 nm
L0 = 1.0E-10 
print "Unit of length L0="+str(L0)+"m"
#----------------------------------------------#


#----- relative permittivity of GetE, along a c direction. ------
## kpa=0.0; kpc=0.0; # unknow and not used
#----- relative permittivity of GetE, along b//z direction. -------
# we use the value in the b direction : kpr=kpb
kpr=36.0; 
if os.path.exists("kpr.in"): # you can set it by hand 
  with open("kpr.in","r") as rd:
     tmp, = rd.readline().strip().split()
  kpr = float(tmp)
print "relative permittivity : kpr", kpr
#----------------------------------------------#


#------------ Temperature in Kelvin -----------#
T=300.0;
if os.path.exists("T.in"):  # you can set temperature by T.in
   with open("T.in", "r") as rd: 
      tmp, = rd.readline().strip().split()
      T=float(tmp)
   T=75.0
print "Temperature T=", str(T)+"K"
#----------------------------------------------#

#---------- Total surface density of holes-----#
sgm0=0.008*1.0E17
print "Total surface density of holes : \sigma_0=", sgm0
#----------------------------------------------#

#-----------Hall mobility of electrons---------#
# Hall mobility of charges, mun for electrons
# and mup for holes, along b//z direction
# units : m2/(V*s). The value for 
m2tocm2=1.0E-4 # unit convertion from cm^2/(V*s) to currently m2/(V*s)
##munx=100.0 * m2tocm2 # not used
##mupx=100.0 * m2tocm2 # not used
##mupy=100.0 * m2tocm2 # not used
##muny=100.0 * m2tocm2 # not used
munz=100.0 * m2tocm2 
mupz=100.0 * m2tocm2 
#----------------------------------------------#

# diffusion coefficients are determined according to the Einstein relations
# The unit is : m2/(Vs)*eV/K*K/e=m2/s
#Dnx=munx*kB*T/e # not used
#Dpx=mupx*kB*T/e # not used
#Dny=muny*kB*T/e # not used
#Dpy=mupy*kB*T/e # not used 

Dnz=munz*kB*T/e
Dpz=mupz*kB*T/e

# \mu_n = \mu_{n,z}, \mu_p=\mu_{p,z}
mun = munz; mup = mupz

# D_n = D_{n,z}, D_p=D_{p,z}
Dn = Dnz; Dp = Dpz

print "Hall mobility of electrons: \mu_n=", mun, "m2/(Vs)"
print "Hall mobility of holes: \mu_p=", mup, "m2/(Vs)"

print "diffusion coefficients of electrons: D_n=", Dn, "m2/s"
print "diffusion coefficients of holes:", "D_p=", Dp, "m2/s"

# cL0=dL0 since they are just just ratio of mun/Dn=e/kBT
c_experiment = (mun/Dn) * (sgm0*e/(2*kpr*kp0))
cL0_experiment = c_experiment*L0 # unit-less
cL0 = cL0_experiment
# recalculate sigma_0, which is same to before
sgm0 = (cL0/L0) / (mun/Dn) * (2*kpr*kp0) / e  

# calculate dL0 based on modified sigma_)
d_experiment = (mup/Dp) * (sgm0*e/(2*kpr*kp0))
dL0_experiment = d_experiment*L0
dL0 = dL0_experiment

# unit of electric field
Eu = sgm0*e/(2*kpr*kp0)
print "The unit of electric field : E_u=", Eu, "V/m"
# unit of density
nu = sgm0/L0
print "The unit of density of charges : n_u=", nu, "/m^3"

## pump_list=["exp", "Gauss", "Gauss_narrow", "flat", "rEXP"]

#------ read in the control flags 
with open("flag.in","r") as rd:
# flag : lnorm
# enforce the charge conservation violated by numerically
# if you run it too long time, you'd better set it true
   a,lnorm = rd.readline().strip().split()

# float : time of unit, if tu=1.0E-15, we use femtosecond 
   a,tu = rd.readline().strip().split()

## we set the detail of pumped electron-hole pairs in the end of this paras.py
## pump type: we choose an exponiential profile: 
##   a,p_type,sze = rd.readline().strip().split()

# Number of x-grid points
   a,Nx = rd.readline().strip().split()
# Sample Length, absolute value
   a,xabs=rd.readline().strip().split()
# the distribution of the positive ions
# BL0= lambda_d, if We choose lambda_d= 1/5, which means the density of holes decays within 5Angstron to the bulk.
   a,BL0=rd.readline().strip().split()
# Radiative Recombination Rate : recom here is symbol \alpha in table in Br=alpha/(10fs*nu)
   a,recom=rd.readline().strip().split()

## p_type = int(p_type)
## sze=np.float64(sze)
## pump_type=pump_list[p_type]
lnorm= "T" in lnorm
Nx=int(Nx)
xabs=np.float64(xabs)
BL0=np.float64(BL0)
recom=np.float64(recom)

# for distribution of positive charges, exp(-Bx)=exp(-BL0*x/L0)
# BL0 = 0.05 
print "sgm0", sgm0
print "unit of E", Eu, " V/m", "; unit of n", nu, "/m^3"
print "cL0", cL0, "cL0_exp", cL0_experiment, "dL0", dL0, "dL0_exp", dL0_experiment, "BL0", BL0 
print "unit of current Jn, part-1", Dn*Eu*(kpr*kp0)/(e*L0**2), "/(m^{3}s"
print "unit of current Jn, part-2", mun*(kpr*kp0/e)*Eu*Eu/L0, "/(m^{3}s"

# xmax is the length of the sample in unit of L0(=1Angstron)
xmax=xabs/L0
print "xabs", xabs, "xmax=xabs/L0", xmax
# for sharp density, we need a smaller time step
tu = np.float64(tu)

# time slies, unit is tu 
t=[0.2]*500+[0.4]*500+[0.6]*500+[0.8]*1000+[1.0]*2000
if os.path.exists("t_steps.py"):
   from t_steps import t
   print "t_steps.py exists and we read time steps from it, in unit of tu "
else:
   t=[]
   for i in range(40):
      dt=0.15*(i+1)
      t=t+[float(str(dt)[0:4])]*500

# Number of time-grid points, might be non-uniform
Nt=len(t)
print "Number of time slices t ", Nt
sm=0.0
for i in range(Nt): sm=sm+t[i]*tu
print "total time in simulation ", sm

print "Number of x-grid pointsx", Nx
tabs=0.0
for i in range(Nt): 
   tabs=tabs+t[i]

print "enforcing conservation ? ", lnorm
print "unit of time: t_u=", tu, "s"
print "Dn*tu/L0**2", Dn*tu/L0**2
print "mun*tu*Eu/L0", mun*tu*Eu/L0

alpha_n = Dn*tu/L0**2; beta_n = mun*Eu*tu/L0
alpha_p = Dp*tu/L0**2; beta_p = mup*Eu*tu/L0

print 

grid_type="mix"
grid_type="non_uni"
grid_type="uniform"
use_baneded_solver=False
use_baneded_solver=True

# please notice that, n=nt0-dn, is actually hole, dp is dpumped at higher band, is the electrons
print "Dn mun", Dn, mun
print "Dp mup", Dp, mup

# accuracy of spatial derivative by finite difference
accu=4

# We assume that the photo-excited electron-hole pairs are generated instantaneously at $t=0_+$ with the density profile 
# $\delta n(x,t=0_+) = \delta p(x,t=0_+)=\gamma_0 e^{-x/\lambda_{ph}}$, where
# $\lambda_{ph}=80$ nm is penetration depth and 
# $\gamma_0 $ the photo-excited carrier (surface) density 
# with $\gamma_0 \approx 1399\sigma_0 \gg \sigma_0$.
def init_pump(x,lmute):
  pump=x*0
  p0den=1.4*1E25  # 
  depth=800.0 #*L0
  c1=p0den/nu
  for i in range(Nx):
     pump[i]=c1*np.exp(-i*xmax/Nx/depth)
  sze = simps(pump,x)
  if lmute==0: print "size of pump : number of electrons (or holes) that are pumped out in term of \sigma_0", sze
  return pump 

from scipy.integrate import simps
x=np.linspace(0,xmax,Nx)
pump = init_pump(x,0)
