# Supplementary material for: Field-induced ultrafast modulation of Rashba coupling at room temperature in ferroelectric α-GeTe(111)
Source: Nat Commun. 2022 Oct 27;13:6396. doi: 10.1038/s41467-022-33978-3 (PMC9613697; doi:10.1038/s41467-022-33978-3)
Supplement: Supplementary file 4 — Supplementary Software 1 [file 41467_2022_33978_MOESM4_ESM.zip › pump_drift_diffusion_code_changming_yue/pump_drift_diffusion_code_changming_yue/plot_density_gif.plt]

set encoding iso_8859_1
set terminal gif animate delay 20 size 1200,800

set terminal gif animate delay 10
set output "nnoneq_steady.gif"

set key font ',16' spacing 2 
set tics font ',16'; set origin 0.10,0.05; set size 0.9,0.8;
set xlabel "x" font ',16' offset 0,0.6

set grid
set xrange [-5:1000]
set yrange [-3.5:3.5]
set y2label "dn+dp" font ',20' offset -0.6,0
set y2tics font ',12' offset -0.6,0
set title "E_u=1.29x10^8 V/m, t_u=1x10^{-18}s"
set ylabel "density dn and dp " font ',20' offset -0.6,0
set key right bottom
set y2range [-0.070:0.070]
tu=1E-15
do for [it=0:220] {
  idx=it
  set title "index t=" . idx font ',20'
  p 'no_recombination/nt_pt_ge_0.dat_sparse_uniform_unitless' index idx u 2:($3) w l lw 2 lc rgb 'red' title "(NoRecom)  dn",\
    'no_recombination/nt_pt_ge_0.dat_sparse_uniform_unitless' index idx u 2:($4) w l lw 2 lc rgb 'green' title "(NoRecom) dp",\
    '' index idx u 2:($3+$4) w l lw 2 lc rgb 'blue' axis x1y2 title "(NoRecom) dn+dp",\
    'recombination/nt_pt_ge_0.dat_sparse_uniform_unitless' index idx u 2:3 w l lw 1 lc rgb 'red' title "(WtRecom)  dn",\
    'recombination/nt_pt_ge_0.dat_sparse_uniform_unitless' index idx u 2:4 w l lw 1 lc rgb 'green' title "(WtRecom) dp",\
    '' index idx u 2:($3+$4) w l lw 1 lc rgb 'blue' axis x1y2 title "(WtRecom) dn+dp"
}
