# Supplementary material for: Field-induced ultrafast modulation of Rashba coupling at room temperature in ferroelectric α-GeTe(111)
Source: Nat Commun. 2022 Oct 27;13:6396. doi: 10.1038/s41467-022-33978-3 (PMC9613697; doi:10.1038/s41467-022-33978-3)
Supplement: Supplementary file 4 — Supplementary Software 1 [file 41467_2022_33978_MOESM4_ESM.zip › pump_drift_diffusion_code_changming_yue/pump_drift_diffusion_code_changming_yue/plot_Ex_multi_swin.plt]

set encoding utf8
set terminal eps truecolor enhanced transparent dl 0.5 
set style data linespoints
set size 0.9,0.9; set origin 0.05,0.05
set output 'E_x_swin.eps'
set multiplot
set size 0.9,0.5; set origin 0.05,0.50
set key font ',13' spacing 1.3 bottom
unset key

set xtics 5 out font ',16' offset 0,0.6
set mxtics 5
set mytics 2
set ytics 0.4 nomirror out font ',16' offset 1.0,0
#set grid
set xlabel 'x (Å)' font ',16' offset 0,0.60
set ylabel 'E (E_u)'  font ',16' offset 0.6,-5
set palette defined ( 0 "green", 0.33333 "black", 0.66667 "pink", 1.0 "red" ) 
set xrange [0:50]
unset colorbox
unset xlabel

p 'recom_Br_0.6/nt_pt_ge_0.dat_sparse_uniform_unitless' index 0   u 2:($6/1) w l lw 3 lc palette frac ( 0.0/14.)  title "  t=0 fs",\
  'recom_Br_0.6/nt_pt_ge_0.dat_sparse_uniform_unitless' index 1   u 2:($6/1) w l lw 3 lc palette frac ( 1.0/14.)  title "  1   ",\
  'recom_Br_0.6/nt_pt_ge_0.dat_sparse_uniform_unitless' index 2   u 2:($6/1) w l lw 3 lc palette frac ( 2.0/14.)  title "  2    ",\
  'recom_Br_0.6/nt_pt_ge_0.dat_sparse_uniform_unitless' index 5   u 2:($6/1) w l lw 3 lc palette frac ( 3.0/14.)  title "  5   ",\
  'recom_Br_0.6/nt_pt_ge_0.dat_sparse_uniform_unitless' index 10  u 2:($6/1) w l lw 3 lc palette frac ( 4.0/14.)  title "    10   ",\
  'recom_Br_0.6/nt_pt_ge_0.dat_sparse_uniform_unitless' index 20  u 2:($6/1) w l lw 3 lc palette frac ( 5.0/14.)  title "  20   ",\
  'recom_Br_0.6/nt_pt_ge_0.dat_sparse_uniform_unitless' index 30  u 2:($6/1) w l lw 3 lc palette frac ( 6.0/14.)  title "  30   ",\
  'recom_Br_0.6/nt_pt_ge_0.dat_sparse_uniform_unitless' index 50  u 2:($6/1) w l lw 3 lc palette frac ( 7.0/14.)  title "  50   ",\
  'recom_Br_0.6/nt_pt_ge_0.dat_sparse_uniform_unitless' index 100 u 2:($6/1) w l lw 3 lc palette frac ( 8.0/14.)  title "  100   ",\
  'recom_Br_0.6/nt_pt_ge_0.dat_sparse_uniform_unitless' index 120 u 2:($6/1) w l lw 3 lc palette frac ( 9.0/14.)  title "  200   ",\

# 'recom_Br_0.6/nt_pt_ge_0.dat_sparse_uniform_unitless' index 140 u 2:($6/1) w l lw 3 lc palette frac (10.0/14.)  title "  300   ",\
# 'recom_Br_0.6/nt_pt_ge_0.dat_sparse_uniform_unitless' index 180 u 2:($6/1) w l lw 3 lc palette frac (11.0/14.)  title "  500   ",\
# 'recom_Br_0.6/nt_pt_ge_0.dat_sparse_uniform_unitless' index 242 u 2:($6/1) w l lw 3 lc palette frac (12.0/14.)  title " 1480   ",\
# 'recom_Br_0.6/nt_pt_ge_0.dat_sparse_uniform_unitless' index 313 u 2:($6/1) w l lw 3 lc palette frac (13.0/14.)  title " 4980   ",\
# 'recom_Br_0.6/nt_pt_ge_0.dat_sparse_uniform_unitless' index 355 u 2:($6/1) w l lw 3 lc palette frac (14.0/14.)  title "10000   ",\
 
set key
set ylabel " "  font ',16' offset 0.6,0
set origin 0.05,0.05
set xlabel 'x (Å)' font ',16' offset 0,0.60
set size 0.9,0.5
p 'nt_pt_ge_0.dat_sparse_uniform_unitless' index 0   u 2:($6/1) w l lw 3 lc palette frac ( 0.0/14.)  title "  t=0 fs",\
  'nt_pt_ge_0.dat_sparse_uniform_unitless' index 1   u 2:($6/1) w l lw 3 lc palette frac ( 1.0/14.)  title "  1   ",\
  'nt_pt_ge_0.dat_sparse_uniform_unitless' index 2   u 2:($6/1) w l lw 3 lc palette frac ( 2.0/14.)  title "  2    ",\
  'nt_pt_ge_0.dat_sparse_uniform_unitless' index 5   u 2:($6/1) w l lw 3 lc palette frac ( 3.0/14.)  title "  5   ",\
  'nt_pt_ge_0.dat_sparse_uniform_unitless' index 10  u 2:($6/1) w l lw 3 lc palette frac ( 4.0/14.)  title "    10   ",\
  'nt_pt_ge_0.dat_sparse_uniform_unitless' index 20  u 2:($6/1) w l lw 3 lc palette frac ( 5.0/14.)  title "  20   ",\
  'nt_pt_ge_0.dat_sparse_uniform_unitless' index 30  u 2:($6/1) w l lw 3 lc palette frac ( 6.0/14.)  title "  30   ",\
  'nt_pt_ge_0.dat_sparse_uniform_unitless' index 50  u 2:($6/1) w l lw 3 lc palette frac ( 7.0/14.)  title "  50   ",\
  'nt_pt_ge_0.dat_sparse_uniform_unitless' index 100 u 2:($6/1) w l lw 3 lc palette frac ( 8.0/14.)  title "  100   ",\
  'nt_pt_ge_0.dat_sparse_uniform_unitless' index 120 u 2:($6/1) w l lw 3 lc palette frac ( 9.0/14.)  title "  200   ",\

# 'nt_pt_ge_0.dat_sparse_uniform_unitless' index 140 u 2:($6/1) w l lw 3 lc palette frac (10.0/14.)  title "  300   ",\
# 'nt_pt_ge_0.dat_sparse_uniform_unitless' index 180 u 2:($6/1) w l lw 3 lc palette frac (11.0/14.)  title "  500   ",\
# 'nt_pt_ge_0.dat_sparse_uniform_unitless' index 242 u 2:($6/1) w l lw 3 lc palette frac (12.0/14.)  title " 1480   ",\
# 'nt_pt_ge_0.dat_sparse_uniform_unitless' index 313 u 2:($6/1) w l lw 3 lc palette frac (13.0/14.)  title " 4980   ",\
# 'nt_pt_ge_0.dat_sparse_uniform_unitless' index 355 u 2:($6/1) w l lw 3 lc palette frac (14.0/14.)  title "10000   ",\
#
