# Supplementary material for: Field-induced ultrafast modulation of Rashba coupling at room temperature in ferroelectric α-GeTe(111)
Source: Nat Commun. 2022 Oct 27;13:6396. doi: 10.1038/s41467-022-33978-3 (PMC9613697; doi:10.1038/s41467-022-33978-3)
Supplement: Supplementary file 4 — Supplementary Software 1 [file 41467_2022_33978_MOESM4_ESM.zip › pump_drift_diffusion_code_changming_yue/pump_drift_diffusion_code_changming_yue/plot_init.plt]

reset
set encoding utf8
set terminal png size 1024,768 enhanced
set origin 0.05,0.05; set size 0.9, 0.9
set output 'init.png'
set style data linespoints

set xtics out font ',16' offset 0,0.2
set mxtics 5
set ytics nomirror out font ',16' offset 0.6,0

set xlabel 'x (Å)' font ',24' offset 0,0.0
set ylabel 'Density in unit of n_u'  font ',24' offset 0.8,0

set key font ',16' spacing 1.5 right bottom

set grid
set xrange [-5:6000]
set xtics 1000
p 'init_distribution.dat' u 1:4 w l lw 2 lc rgb 'black' title "N_d(x)",\
  'init_distribution.dat' u 1:($2*100) w l lw 2 lc rgb 'orange' dt '-' title "Free electrons, n(x,t<0) *100",\
  'init_n_p_E_phi_pump_t0.dat_sparse_uniform_unitless' u 1:3 w l lw 2 lc rgb 'red' title "pump elec., {/Symbol d}n(x,t=0)",\
  'init_n_p_E_phi_pump_t0.dat_sparse_uniform_unitless' u 1:(-$3) w l lw 2 lc rgb 'green' title "pump hole.,-{/Symbol d}p(x,t=0)",\

set xrange [-5:300]
set xtics 50

replot
