# Supplementary material for: Field-induced ultrafast modulation of Rashba coupling at room temperature in ferroelectric α-GeTe(111)
Source: Nat Commun. 2022 Oct 27;13:6396. doi: 10.1038/s41467-022-33978-3 (PMC9613697; doi:10.1038/s41467-022-33978-3)
Supplement: Supplementary file 4 — Supplementary Software 1 [file 41467_2022_33978_MOESM4_ESM.zip › pump_drift_diffusion_code_changming_yue/pump_drift_diffusion_code_changming_yue/t_steps.py]

t=[]
for i in range(20):
   dt=0.10*(i+1)
   t=t+[float(str(dt)[0:4])]*1000

for i in range(30):
   dt=2.0+0.05*(i+1)
   t=t+[float(str(dt)[0:4])]*3000
print t
